# Supplementary material for: Intestinal Transcriptome Analysis Reveals Enrichment of Genes Associated with Immune and Lipid Mechanisms, Favoring Soybean Meal Tolerance in High-Growth Zebrafish (Danio Rerio)
Source: Genes (Basel). 2021 May 8;12(5):700. doi: 10.3390/genes12050700 (PMC8151431; doi:10.3390/genes12050700)
Supplement: Supplementary file 1 [file genes-12-00700-s001.zip › genes-1203973-SI/genes-1203973-suppl-1/Table S1_DEG_logFC_Pvalue_4-2-21.xls]

## Sheet: mydata_DEG_logFC_Pvalue
Name	Entrez gene	Gene symbol	Fold change	Log fold change	Pvalue	Minus Log10 P value	Expression
ENSDARG00000056314.8	ENSDARG00000056314	a2ml	6.6	2.72	0.00352	2.45345733652187	Upregulated
ENSDARG00000014031.10	ENSDARG00000014031	abcc2	-2.03	-1.02	0.00587	2.23136189875239	Downregulated
ENSDARG00000116461.1	ENSDARG00000116461	abcd3a	78.64	6.3	4.65e-08	7.33254704711005	Upregulated
ENSDARG00000079361.5	ENSDARG00000079361	abcg2b	-2.23	-1.16	0.00572	2.24260397120698	Downregulated
ENSDARG00000110043.1	ENSDARG00000110043	abcg2b	-2.62	-1.39	0.000682	3.16621562534352	Downregulated
ENSDARG00000109731.1	ENSDARG00000109731	abhd17ab	-127.67	-7	0.00159	2.79860287567955	Downregulated
ENSDARG00000043339.5	ENSDARG00000043339	abraxas1	2.77	1.47	0.00358	2.44611697335613	Upregulated
ENSDARG00000079166.4	ENSDARG00000079166	ace	-3.33	-1.73	0.00101	2.99567862621736	Downregulated
ENSDARG00000069292.6	ENSDARG00000069292	acot16	3.1	1.63	2.5e-05	4.60205999132796	Upregulated
ENSDARG00000109721.1	ENSDARG00000109721	acp5b	16.19	4.02	0.000579	3.23732143627256	Upregulated
ENSDARG00000110522.1	ENSDARG00000110522	acp5b	29.5	4.88	2.55e-05	4.59345981956604	Upregulated
ENSDARG00000062077.8	ENSDARG00000062077	acsbg1	6.25	2.64	0.00512	2.29073003902417	Upregulated
ENSDARG00000069029.5	ENSDARG00000069029	acss2l	5.42	2.44	0.00296	2.52870828894106	Upregulated
ENSDARG00000042535.5	ENSDARG00000042535	actc1a	-2.43	-1.28	0.000251	3.60032627851896	Downregulated
ENSDARG00000116925.1	ENSDARG00000116925	actc1a	-116.72	-6.87	5.31e-06	5.27490547891853	Downregulated
ENSDARG00000004015.13	ENSDARG00000004015	adcyap1a	-2.01	-1.01	0.00571	2.24336389175415	Downregulated
ENSDARG00000095863.2	ENSDARG00000095863	afp4	-2.35	-1.23	0.00474	2.32422165832591	Downregulated
ENSDARG00000100709.2	ENSDARG00000100709	agxt2	7.9	2.98	1.08e-05	4.96657624451305	Upregulated
ENSDARG00000009336.8	ENSDARG00000009336	aif1l	2.25	1.17	0.000422	3.37468754903833	Upregulated
ENSDARG00000113722.1	ENSDARG00000113722	AL732629.2	-14.96	-3.9	0.00134	2.87289520163519	Downregulated
ENSDARG00000110578.1	ENSDARG00000110578	AL929536.1	-4.43	-2.15	4e-05	4.39794000867204	Downregulated
ENSDARG00000113274.1	ENSDARG00000113274	AL929536.3	-4.31	-2.11	5.08e-05	4.29413628771608	Downregulated
ENSDARG00000021059.9	ENSDARG00000021059	alas1	2.91	1.54	0.00098	3.00877392430751	Upregulated
ENSDARG00000057273.6	ENSDARG00000057273	alox5a	-5.25	-2.39	0.00452	2.34486156518862	Downregulated
ENSDARG00000098063.3	ENSDARG00000098063	alp3	-2.23	-1.16	8.67e-05	4.06198090252379	Downregulated
ENSDARG00000112731.1	ENSDARG00000112731	ambp	41.56	5.38	6.17e-05	4.20971483596676	Upregulated
ENSDARG00000007366.9	ENSDARG00000007366	AMDHD1	4	2	0.00353	2.45222529461218	Upregulated
ENSDARG00000117191.1	ENSDARG00000117191	ampd3b	-173.04	-7.43	0.0012	2.92081875395238	Downregulated
ENSDARG00000044365.8	ENSDARG00000044365	angptl3	7.82	2.97	0.000285	3.54515513999149	Upregulated
ENSDARG00000061736.7	ENSDARG00000061736	ank3a	-2.45	-1.29	0.000784	3.10568393731556	Downregulated
ENSDARG00000116775.1	ENSDARG00000116775	anxa2b	-2.42	-1.28	0.00229	2.64016451766011	Downregulated
ENSDARG00000111794.1	ENSDARG00000111794	aph1b	-95.41	-6.58	0.00776	2.11013827874181	Downregulated
ENSDARG00000098368.3	ENSDARG00000098368	aplp1	2.57	1.36	0.00696	2.15739076038944	Upregulated
ENSDARG00000101160.2	ENSDARG00000101160	apoa4a	-2.68	-1.42	0.00122	2.91364016932525	Downregulated
ENSDARG00000071592.4	ENSDARG00000071592	aqp8a.2	-2.1	-1.07	0.00429	2.36754270781528	Downregulated
ENSDARG00000114447.1	ENSDARG00000114447	arid3c	3.55	1.83	0.00836	2.07779372256098	Upregulated
ENSDARG00000012829.9	ENSDARG00000012829	asah2	-1.9	-0.93	0.00886	2.05256627811295	Downregulated
ENSDARG00000102490.2	ENSDARG00000102490	asb2b	-2.34	-1.23	0.00932	2.03058408764602	Downregulated
ENSDARG00000103754.2	ENSDARG00000103754	aspm	-3.21	-1.68	0.00194	2.71219827006977	Downregulated
ENSDARG00000002192.11	ENSDARG00000002192	aspn	-6.11	-2.61	0.00938	2.02779716162094	Downregulated
ENSDARG00000115171.1	ENSDARG00000115171	atf7b	-86.83	-6.44	0.00606	2.21752737583371	Downregulated
ENSDARG00000039131.5	ENSDARG00000039131	atp1a1a.3	103.73	6.7	2.57e-08	7.59006687666871	Upregulated
ENSDARG00000112469.1	ENSDARG00000112469	atp5if1b	-22.22	-4.47	1.89e-05	4.72353819582676	Downregulated
ENSDARG00000116622.1	ENSDARG00000116622	atxn7l2a	-65.12	-6.03	0.00917	2.03763066432998	Downregulated
ENSDARG00000043482.5	ENSDARG00000043482	b3gnt3.1	-5.05	-2.34	0.00592	2.22767829327708	Downregulated
ENSDARG00000041414.7	ENSDARG00000041414	bmf2	3.63	1.86	0.00595	2.22548303427145	Upregulated
ENSDARG00000028071.10	ENSDARG00000028071	bmp1a	2.21	1.14	0.00234	2.63078414258986	Upregulated
ENSDARG00000101701.3	ENSDARG00000101701	bmp5	-2.02	-1.01	0.00554	2.25649023527157	Downregulated
ENSDARG00000062181.5	ENSDARG00000062181	bmt2	-17.29	-4.11	0.00134	2.87289520163519	Downregulated
ENSDARG00000113993.1	ENSDARG00000113993	brip1	4.66	2.22	0.00229	2.64016451766011	Upregulated
ENSDARG00000054805.5	ENSDARG00000054805	btr09	2.23	1.16	0.00782	2.10679324694015	Upregulated
ENSDARG00000096095.3	ENSDARG00000096095	buc	-18.36	-4.2	7.9e-05	4.10237290870956	Downregulated
ENSDARG00000093753.3	ENSDARG00000093753	BX004774.2	-15.41	-3.95	7.18e-05	4.1438755557577	Downregulated
ENSDARG00000115272.1	ENSDARG00000115272	BX005013.3	13.7	3.78	0.0056	2.2518119729938	Upregulated
ENSDARG00000116934.1	ENSDARG00000116934	BX005264.1	-88.7	-6.47	0.00758	2.12033079436795	Downregulated
ENSDARG00000113519.1	ENSDARG00000113519	BX088712.2	-74.74	-6.22	0.00872	2.05948351506743	Downregulated
ENSDARG00000101847.2	ENSDARG00000101847	BX088718.1	-6.46	-2.69	9.98e-05	4.00086945871263	Downregulated
ENSDARG00000099710.2	ENSDARG00000099710	BX284696.1	3.78	1.92	0.00885	2.05305672930217	Upregulated
ENSDARG00000090171.4	ENSDARG00000090171	BX323556.1	1.88	0.91	0.00914	2.03905380426617	Upregulated
ENSDARG00000104134.2	ENSDARG00000104134	BX323793.1	4.4	2.14	0.000921	3.03574036980315	Upregulated
ENSDARG00000110173.1	ENSDARG00000110173	BX323861.3	2.74	1.46	8.22e-05	4.08512818245995	Upregulated
ENSDARG00000112298.1	ENSDARG00000112298	BX324194.1	19.18	4.26	1.44e-05	4.84163750790475	Upregulated
ENSDARG00000110883.1	ENSDARG00000110883	BX324225.1	8.92	3.16	0.00328	2.48412615628832	Upregulated
ENSDARG00000117180.1	ENSDARG00000117180	BX470164.3	-1.91	-0.94	0.00871	2.05998184499234	Downregulated
ENSDARG00000112132.1	ENSDARG00000112132	BX470182.1	75.02	6.23	0.00249	2.60380065290426	Upregulated
ENSDARG00000097932.2	ENSDARG00000097932	BX510649.1	5.13	2.36	0.00737	2.13253251214095	Upregulated
ENSDARG00000113098.1	ENSDARG00000113098	BX510940.4	-69.42	-6.12	0.00742	2.12959609472097	Downregulated
ENSDARG00000101064.3	ENSDARG00000101064	BX511223.1	4.44	2.15	0.000125	3.90308998699194	Upregulated
ENSDARG00000092602.3	ENSDARG00000092602	BX546499.1	-2.98	-1.57	0.00552	2.2580609222708	Downregulated
ENSDARG00000099044.2	ENSDARG00000099044	BX548000.1	-446.81	-8.8	0.000117	3.93181413825384	Downregulated
ENSDARG00000114346.1	ENSDARG00000114346	BX548019.1	48.85	5.61	0.00015	3.82390874094432	Upregulated
ENSDARG00000093780.3	ENSDARG00000093780	BX548078.1	3.91	1.97	0.00709	2.14935376481693	Upregulated
ENSDARG00000097533.2	ENSDARG00000097533	BX571880.1	-1.85	-0.89	0.00625	2.20411998265592	Downregulated
ENSDARG00000095475.2	ENSDARG00000095475	BX649377.1	3.22	1.69	0.00728	2.13786862068696	Upregulated
ENSDARG00000098985.2	ENSDARG00000098985	BX649431.2	4.27	2.09	0.00844	2.07365755337434	Upregulated
ENSDARG00000110960.1	ENSDARG00000110960	BX769173.1	3.51	1.81	0.00606	2.21752737583371	Upregulated
ENSDARG00000112477.1	ENSDARG00000112477	BX890597.1	13.09	3.71	0.00918	2.03715731879876	Upregulated
ENSDARG00000100184.2	ENSDARG00000100184	BX908782.1	-2.85	-1.51	0.00509	2.29328221766324	Downregulated
ENSDARG00000104650.2	ENSDARG00000104650	BX936384.2	66.02	6.04	0.00694	2.15864052954515	Upregulated
ENSDARG00000093068.3	ENSDARG00000093068	c3b.1	4.82	2.27	0.00896	2.04769199033787	Upregulated
ENSDARG00000001818.11	ENSDARG00000001818	c3b.2	4.77	2.25	0.00573	2.24184537803261	Upregulated
ENSDARG00000115568.1	ENSDARG00000115568	c3b.2	12.53	3.65	0.00072	3.14266750356873	Upregulated
ENSDARG00000057121.7	ENSDARG00000057121	c7b	5.53	2.47	0.00792	2.10127481841051	Upregulated
ENSDARG00000040510.9	ENSDARG00000040510	ca15b	-14.04	-3.81	0.0099	2.00436480540245	Downregulated
ENSDARG00000099395.2	ENSDARG00000099395	cables1	3.92	1.97	0.00705	2.1518108830086	Upregulated
ENSDARG00000052277.9	ENSDARG00000052277	cabp2b	-2.67	-1.41	0.00108	2.96657624451305	Downregulated
ENSDARG00000115887.1	ENSDARG00000115887	CABZ01021532.1	10.39	3.38	7.97e-06	5.09854167860389	Upregulated
ENSDARG00000117160.1	ENSDARG00000117160	CABZ01034596.1	-339.86	-8.41	0.000428	3.36855623098683	Downregulated
ENSDARG00000117625.1	ENSDARG00000117625	CABZ01038493.1	6.78	2.76	0.00722	2.14146280243036	Upregulated
ENSDARG00000089903.3	ENSDARG00000089903	CABZ01039863.1	4.61	2.21	2.52e-07	6.59859945921846	Upregulated
ENSDARG00000117388.1	ENSDARG00000117388	CABZ01053592.1	-2.69	-1.43	0.00458	2.33913452199613	Downregulated
ENSDARG00000061660.6	ENSDARG00000061660	CABZ01055347.1	3.28	1.72	0.00446	2.35066514128786	Upregulated
ENSDARG00000111734.1	ENSDARG00000111734	CABZ01059626.1	-28.04	-4.81	0.00111	2.95467702121334	Downregulated
ENSDARG00000117285.1	ENSDARG00000117285	CABZ01059627.3	-168.21	-7.39	0.00122	2.91364016932525	Downregulated
ENSDARG00000115161.1	ENSDARG00000115161	CABZ01069162.1	-3.19	-1.68	0.00479	2.31966448658544	Downregulated
ENSDARG00000098719.2	ENSDARG00000098719	CABZ01084225.1	-16.57	-4.05	0.000529	3.27654432796481	Downregulated
ENSDARG00000100332.2	ENSDARG00000100332	CABZ01084942.1	-8.82	-3.14	0.00555	2.25570701687732	Downregulated
ENSDARG00000112592.1	ENSDARG00000112592	casp23	111.91	6.81	0.000538	3.26921772433361	Upregulated
ENSDARG00000056743.5	ENSDARG00000056743	cavin4b	-9.73	-3.28	0.00374	2.42712839779952	Downregulated
ENSDARG00000026904.10	ENSDARG00000026904	cbln13	8.97	3.16	0.00205	2.68824613894425	Upregulated
ENSDARG00000088911.3	ENSDARG00000088911	cbln17	9.37	3.23	0.00378	2.42250820016277	Upregulated
ENSDARG00000035718.4	ENSDARG00000035718	cbln6	193.04	7.59	0.000206	3.68613277963085	Upregulated
ENSDARG00000110945.1	ENSDARG00000110945	cbx1a	-11.65	-3.54	0.000789	3.10292299679058	Downregulated
ENSDARG00000095675.4	ENSDARG00000095675	ccdc141	4.86	2.28	0.00905	2.0433514207948	Upregulated
ENSDARG00000115125.1	ENSDARG00000115125	ccl39.2	14.35	3.84	0.0015	2.82390874094432	Upregulated
ENSDARG00000043236.7	ENSDARG00000043236	ccna1	-31.06	-4.96	0.000322	3.49214412830417	Downregulated
ENSDARG00000051923.8	ENSDARG00000051923	ccnb1	-2.96	-1.56	0.00023	3.63827216398241	Downregulated
ENSDARG00000036180.6	ENSDARG00000036180	ccnb2	-5.59	-2.48	0.000445	3.35163998901907	Downregulated
ENSDARG00000044797.5	ENSDARG00000044797	cd8a	2.34	1.22	0.00487	2.31247103878537	Upregulated
ENSDARG00000100741.3	ENSDARG00000100741	cdc20	-2.47	-1.31	0.00811	2.09097914578884	Downregulated
ENSDARG00000076118.5	ENSDARG00000076118	cdip1	2.3	1.2	0.00282	2.54975089168064	Upregulated
ENSDARG00000043171.6	ENSDARG00000043171	cela1.4	-1.99	-0.99	0.00374	2.42712839779952	Downregulated
ENSDARG00000041569.10	ENSDARG00000041569	ces2	5.02	2.33	0.00883	2.05403929642243	Upregulated
ENSDARG00000030872.7	ENSDARG00000030872	cetp	4.23	2.08	0.00838	2.07675598136972	Upregulated
ENSDARG00000112459.1	ENSDARG00000112459	cfap97	-3.85	-1.94	0.00958	2.01863449092146	Downregulated
ENSDARG00000110252.1	ENSDARG00000110252	cfhl2	47.1	5.56	0.00909	2.04143611677803	Upregulated
ENSDARG00000116951.1	ENSDARG00000116951	cfhl4	11.61	3.54	0.00376	2.42481215507234	Upregulated
ENSDARG00000110312.1	ENSDARG00000110312	cftr	-2.2	-1.13	0.00556	2.25492520841794	Downregulated
ENSDARG00000112202.1	ENSDARG00000112202	chchd2	-24.83	-4.63	0.000243	3.61439372640169	Downregulated
ENSDARG00000034933.9	ENSDARG00000034933	chchd3b	5.38	2.43	0.00181	2.74232142513082	Upregulated
ENSDARG00000021392.10	ENSDARG00000021392	chrnb5b	11.48	3.52	0.00414	2.3829996588791	Upregulated
ENSDARG00000006580.9	ENSDARG00000006580	cldnd	-37.78	-5.24	0.000334	3.47625353318844	Downregulated
ENSDARG00000003701.9	ENSDARG00000003701	cldng	-27.68	-4.79	0.000243	3.61439372640169	Downregulated
ENSDARG00000031359.8	ENSDARG00000031359	cmpk2	2.57	1.36	0.0057	2.24412514432751	Upregulated
ENSDARG00000043722.4	ENSDARG00000043722	cpa4	-2.24	-1.16	0.00556	2.25492520841794	Downregulated
ENSDARG00000109906.1	ENSDARG00000109906	cpne3	13.46	3.75	0.00481	2.31785492362617	Upregulated
ENSDARG00000105526.2	ENSDARG00000105526	CR318601.1	4.93	2.3	0.00351	2.45469288353418	Upregulated
ENSDARG00000117154.1	ENSDARG00000117154	CR352222.1	-423.93	-8.73	1.47e-11	10.8326826652518	Downregulated
ENSDARG00000097682.2	ENSDARG00000097682	CR383683.1	-12.39	-3.63	0.000351	3.45469288353418	Downregulated
ENSDARG00000097344.2	ENSDARG00000097344	CR387932.1	-117.32	-6.87	0.00251	2.60032627851896	Downregulated
ENSDARG00000117496.1	ENSDARG00000117496	CR388417.1	-8.52	-3.09	0.00442	2.35457773065091	Downregulated
ENSDARG00000116851.1	ENSDARG00000116851	CR392367.1	-121.59	-6.93	0.00225	2.64781748188864	Downregulated
ENSDARG00000115566.1	ENSDARG00000115566	CR407571.1	-96.25	-6.59	0.0039	2.4089353929735	Downregulated
ENSDARG00000100484.2	ENSDARG00000100484	CR450808.1	19.32	4.27	0.00281	2.55129368009492	Upregulated
ENSDARG00000104543.2	ENSDARG00000104543	CR456627.1	-3.54	-1.83	0.000559	3.25258819211358	Downregulated
ENSDARG00000077872.4	ENSDARG00000077872	CR626907.1	4.14	2.05	0.00783	2.10623823794206	Upregulated
ENSDARG00000097504.2	ENSDARG00000097504	CR626907.3	5.94	2.57	0.00156	2.80687540164554	Upregulated
ENSDARG00000096550.2	ENSDARG00000096550	CR774192.1	-2.46	-1.3	0.00752	2.12378215940836	Downregulated
ENSDARG00000105749.2	ENSDARG00000105749	CR788316.2	10.21	3.35	0.000392	3.40671393297954	Upregulated
ENSDARG00000116512.1	ENSDARG00000116512	CR792441.3	-101.09	-6.66	0.00335	2.47495519296315	Downregulated
ENSDARG00000095922.2	ENSDARG00000095922	CR855300.1	-2.02	-1.01	0.00792	2.10127481841051	Downregulated
ENSDARG00000099359.2	ENSDARG00000099359	CR855320.1	2.81	1.49	0.00288	2.54060751224077	Upregulated
ENSDARG00000111610.1	ENSDARG00000111610	CR925824.1	-43.02	-5.43	0.000696	3.15739076038944	Downregulated
ENSDARG00000097821.3	ENSDARG00000097821	CR933839.1	3	1.58	0.00142	2.84771165561694	Upregulated
ENSDARG00000102403.2	ENSDARG00000102403	cry2	-2.13	-1.09	0.00714	2.14630178822383	Downregulated
ENSDARG00000019498.7	ENSDARG00000019498	cry5	-2.24	-1.16	0.00466	2.33161408331	Downregulated
ENSDARG00000100167.2	ENSDARG00000100167	CSDC2 (1 of many)	4.54	2.18	0.00596	2.22475374025976	Upregulated
ENSDARG00000114050.1	ENSDARG00000114050	csnk1g2b	-603.51	-9.24	2.79e-05	4.5543957967264	Downregulated
ENSDARG00000112540.1	ENSDARG00000112540	cst14b.2	2.7	1.43	0.00492	2.30803489723264	Upregulated
ENSDARG00000112047.1	ENSDARG00000112047	CT583728.13	-4.79	-2.26	0.0072	2.14266750356873	Downregulated
ENSDARG00000101682.3	ENSDARG00000101682	CT990567.2	11.35	3.5	0.00121	2.91721462968355	Upregulated
ENSDARG00000057328.8	ENSDARG00000057328	cth1	-107.48	-6.75	0.00289	2.53910215724345	Downregulated
ENSDARG00000114326.1	ENSDARG00000114326	CU179648.2	-22.24	-4.47	5.07e-05	4.29499204066666	Downregulated
ENSDARG00000116677.1	ENSDARG00000116677	CU179648.3	-95.24	-6.57	3.27e-08	7.48545224733971	Downregulated
ENSDARG00000097924.3	ENSDARG00000097924	CU464134.1	4.87	2.28	0.00483	2.31605286924849	Upregulated
ENSDARG00000097526.3	ENSDARG00000097526	CU466287.2	-8.36	-3.06	0.00715	2.14569395819892	Downregulated
ENSDARG00000095486.4	ENSDARG00000095486	CU467646.2	-71.03	-6.15	0.000126	3.89962945488244	Downregulated
ENSDARG00000099076.3	ENSDARG00000099076	CU467646.3	-410.3	-8.68	0.000255	3.59345981956604	Downregulated
ENSDARG00000101763.3	ENSDARG00000101763	CU467646.5	-134.86	-7.08	0.00239	2.62160209905186	Downregulated
ENSDARG00000105712.2	ENSDARG00000105712	CU467646.7	-240.83	-7.91	0.000552	3.2580609222708	Downregulated
ENSDARG00000098462.3	ENSDARG00000098462	CU570782.1	7.53	2.91	0.00205	2.68824613894425	Upregulated
ENSDARG00000099967.2	ENSDARG00000099967	CU929143.1	-27.12	-4.76	0.000284	3.54668165995296	Downregulated
ENSDARG00000101687.2	ENSDARG00000101687	CU929259.1	2.76	1.46	0.00922	2.03526907894637	Upregulated
ENSDARG00000099091.2	ENSDARG00000099091	CU929418.1	2.88	1.53	0.00254	2.59516628338006	Upregulated
ENSDARG00000086345.4	ENSDARG00000086345	cux2b	9.92	3.31	0.00429	2.36754270781528	Upregulated
ENSDARG00000113389.1	ENSDARG00000113389	cxcl11.7	5.17	2.37	0.00824	2.08407278830288	Upregulated
ENSDARG00000113356.1	ENSDARG00000113356	cxcr3.2	-15.99	-4	0.000184	3.73518217699046	Downregulated
ENSDARG00000035569.5	ENSDARG00000035569	cyp1d1	-1.78	-0.83	0.00617	2.20971483596676	Downregulated
ENSDARG00000069186.6	ENSDARG00000069186	cyp27a1.2	-2.36	-1.24	0.0098	2.0087739243075	Downregulated
ENSDARG00000055159.7	ENSDARG00000055159	cyp27a1.4	-2.7	-1.43	0.00107	2.97061622231479	Downregulated
ENSDARG00000103766.3	ENSDARG00000103766	cyp2aa7	-3.29	-1.72	9.26e-05	4.03338901331807	Downregulated
ENSDARG00000021172.10	ENSDARG00000021172	cyp2ad2	-2.61	-1.38	0.000923	3.03479829897409	Downregulated
ENSDARG00000022650.9	ENSDARG00000022650	cyp2ad3	-2.18	-1.12	0.0015	2.82390874094432	Downregulated
ENSDARG00000042982.5	ENSDARG00000042982	cyp2p8	-2.14	-1.1	0.00027	3.56863623584101	Downregulated
ENSDARG00000068493.4	ENSDARG00000068493	cyp2y3	-9.25	-3.21	1.64e-08	7.7851561519523	Downregulated
ENSDARG00000070021.7	ENSDARG00000070021	cyp3c4	-2.62	-1.39	5.83e-06	5.23433144524099	Downregulated
ENSDARG00000012137.11	ENSDARG00000012137	cyp46a1.1	2.63	1.39	0.00932	2.03058408764602	Upregulated
ENSDARG00000069018.6	ENSDARG00000069018	cyp7a1	-38.78	-5.28	1.2e-12	11.9208187539524	Downregulated
ENSDARG00000035602.5	ENSDARG00000035602	dao.1	-4.61	-2.21	0.00167	2.77728352885242	Downregulated
ENSDARG00000110245.1	ENSDARG00000110245	desmb	-32.67	-5.03	7.13e-08	7.14691047014813	Downregulated
ENSDARG00000116842.1	ENSDARG00000116842	dhrs1	-994.67	-9.96	3.61e-05	4.44249279809434	Downregulated
ENSDARG00000098746.2	ENSDARG00000098746	dhrs13l1	-5.07	-2.34	4.69e-06	5.32882715728492	Downregulated
ENSDARG00000076060.8	ENSDARG00000076060	diaph2	1.92	0.94	0.00656	2.18309616062434	Upregulated
ENSDARG00000112358.1	ENSDARG00000112358	dis3l	2.06	1.04	0.00741	2.13018179202067	Upregulated
ENSDARG00000111999.1	ENSDARG00000111999	dnpep	-2.33	-1.22	0.00232	2.6345120151091	Downregulated
ENSDARG00000069995.5	ENSDARG00000069995	dpy19l1l	2.86	1.52	0.00596	2.22475374025976	Upregulated
ENSDARG00000062632.6	ENSDARG00000062632	duox	5.3	2.4	0.00575	2.24033215531037	Upregulated
ENSDARG00000036852.6	ENSDARG00000036852	DXO	2.54	1.35	0.00731	2.13608262304214	Upregulated
ENSDARG00000058454.5	ENSDARG00000058454	dynll1	-1.77	-0.83	0.00653	2.18508681872493	Downregulated
ENSDARG00000053620.6	ENSDARG00000053620	ebi3	6.52	2.71	0.00311	2.50723961097316	Upregulated
ENSDARG00000035256.6	ENSDARG00000035256	eef2l2	-4.07	-2.02	1.83e-05	4.73754891026957	Downregulated
ENSDARG00000026634.10	ENSDARG00000026634	ehmt1b	2.22	1.15	0.00222	2.65364702554936	Upregulated
ENSDARG00000116921.1	ENSDARG00000116921	ehmt1b	-3.88	-1.96	0.00176	2.75448733218585	Downregulated
ENSDARG00000068729.6	ENSDARG00000068729	eif2ak2	2.93	1.55	0.00253	2.59687947882418	Upregulated
ENSDARG00000062139.7	ENSDARG00000062139	eif2ak3	3.89	1.96	5.07e-05	4.29499204066666	Upregulated
ENSDARG00000114220.1	ENSDARG00000114220	eif2b2	-7.54	-2.91	0.000864	3.06348625752111	Downregulated
ENSDARG00000111667.1	ENSDARG00000111667	ela2	-2.84	-1.5	7.55e-05	4.12205304837081	Downregulated
ENSDARG00000004979.6	ENSDARG00000004979	elovl5	1.98	0.99	0.00709	2.14935376481693	Upregulated
ENSDARG00000004402.10	ENSDARG00000004402	elovl6	3	1.59	0.00579	2.23732143627256	Upregulated
ENSDARG00000053526.6	ENSDARG00000053526	enpp7.1	-2.8	-1.49	0.000117	3.93181413825384	Downregulated
ENSDARG00000109931.1	ENSDARG00000109931	enpp7.1	-9.18	-3.2	0.000165	3.78251605578609	Downregulated
ENSDARG00000115218.1	ENSDARG00000115218	epg5	3.68	1.88	0.000159	3.79860287567955	Upregulated
ENSDARG00000112475.1	ENSDARG00000112475	erbb2	42.17	5.4	0.000528	3.27736607746619	Upregulated
ENSDARG00000111918.1	ENSDARG00000111918	ergic2	-2.31	-1.21	0.00432	2.36451625318509	Downregulated
ENSDARG00000116810.1	ENSDARG00000116810	eri1	-4.14	-2.05	0.000459	3.33818731446274	Downregulated
ENSDARG00000069262.5	ENSDARG00000069262	erich3	-8.77	-3.13	0.00445	2.35163998901907	Downregulated
ENSDARG00000100782.2	ENSDARG00000100782	f7l	3.76	1.91	0.00445	2.35163998901907	Upregulated
ENSDARG00000101385.4	ENSDARG00000101385	f8	3.71	1.89	0.00984	2.00700490156866	Upregulated
ENSDARG00000058218.6	ENSDARG00000058218	fam151a	-1.93	-0.95	0.0026	2.58502665202918	Downregulated
ENSDARG00000034497.7	ENSDARG00000034497	fbxl14a	-3.19	-1.67	0.000741	3.13018179202067	Downregulated
ENSDARG00000113167.1	ENSDARG00000113167	fbxl4	-67.89	-6.09	0.00975	2.01099538430146	Downregulated
ENSDARG00000062195.6	ENSDARG00000062195	fbxo31	-7.05	-2.82	0.000606	3.21752737583371	Downregulated
ENSDARG00000112841.1	ENSDARG00000112841	fbxw11b	-8.85	-3.15	0.00372	2.4294570601181	Downregulated
ENSDARG00000098663.2	ENSDARG00000098663	fgf19	8.4	3.07	0.00579	2.23732143627256	Upregulated
ENSDARG00000078625.4	ENSDARG00000078625	fgf9	15.93	3.99	0.00599	2.22257317761069	Upregulated
ENSDARG00000019686.11	ENSDARG00000019686	fgl2b	-2.88	-1.53	0.000394	3.40450377817443	Downregulated
ENSDARG00000014805.8	ENSDARG00000014805	fhl5	-22.32	-4.48	0.00221	2.65560772631489	Downregulated
ENSDARG00000006526.12	ENSDARG00000006526	fn1b	2.2	1.14	0.00829	2.08144546944973	Upregulated
ENSDARG00000029232.8	ENSDARG00000029232	FO704779.1	2.61	1.38	0.00936	2.02872415126189	Upregulated
ENSDARG00000091185.4	ENSDARG00000091185	FP017295.1	136.89	7.1	0.00138	2.86012091359876	Upregulated
ENSDARG00000114204.1	ENSDARG00000114204	fras1	21.8	4.45	5.13e-06	5.28988263488818	Upregulated
ENSDARG00000078741.3	ENSDARG00000078741	FRMD1	-4.02	-2.01	4.51e-07	6.34582345812204	Downregulated
ENSDARG00000076221.2	ENSDARG00000076221	fthl28	-2.48	-1.31	0.00929	2.03198428600636	Downregulated
ENSDARG00000053293.6	ENSDARG00000053293	ftr14	1.84	0.88	0.00704	2.15242734085789	Upregulated
ENSDARG00000115544.1	ENSDARG00000115544	fzd7a	25.92	4.7	0.00184	2.73518217699046	Upregulated
ENSDARG00000113387.1	ENSDARG00000113387	galns	8.57	3.1	0.00666	2.1765257708297	Upregulated
ENSDARG00000068006.6	ENSDARG00000068006	gck	-7.25	-2.86	3.47e-05	4.45967052520913	Downregulated
ENSDARG00000059173.5	ENSDARG00000059173	gdf2	19.12	4.26	0.0044	2.35654732351381	Upregulated
ENSDARG00000037995.7	ENSDARG00000037995	gdf3	-62.89	-5.97	0.00957	2.01908806222316	Downregulated
ENSDARG00000053479.5	ENSDARG00000053479	gdf6a	-2.11	-1.08	0.00665	2.1771783546969	Downregulated
ENSDARG00000029112.6	ENSDARG00000029112	gem	-2.21	-1.14	0.00661	2.17979854051436	Downregulated
ENSDARG00000035120.6	ENSDARG00000035120	gldc	-2.02	-1.02	0.00545	2.26360349772336	Downregulated
ENSDARG00000114252.1	ENSDARG00000114252	glud1a	-5.08	-2.34	0.00127	2.89619627904404	Downregulated
ENSDARG00000111208.1	ENSDARG00000111208	gna11a	176.36	7.46	0.000773	3.11182050608168	Upregulated
ENSDARG00000044760.6	ENSDARG00000044760	gnaia	-2.55	-1.35	0.00206	2.68613277963085	Downregulated
ENSDARG00000003900.7	ENSDARG00000003900	gpr61l	-2.65	-1.41	0.00337	2.47237009912866	Downregulated
ENSDARG00000113597.1	ENSDARG00000113597	gps2	-439.74	-8.78	0.000104	3.98296666070122	Downregulated
ENSDARG00000076508.5	ENSDARG00000076508	grm8b	8.75	3.13	0.000115	3.93930215964639	Upregulated
ENSDARG00000039832.6	ENSDARG00000039832	gsta.2	-6.85	-2.78	4.77e-08	7.32148162095989	Downregulated
ENSDARG00000112401.1	ENSDARG00000112401	gstt1b	-6.68	-2.74	2.59e-05	4.58670023591875	Downregulated
ENSDARG00000102892.3	ENSDARG00000102892	h1m	-28.14	-4.81	0.000723	3.14086170270547	Downregulated
ENSDARG00000111005.1	ENSDARG00000111005	h3f3b.1	-96.78	-6.6	0.00485	2.31425826139774	Downregulated
ENSDARG00000024160.10	ENSDARG00000024160	hao1	5.17	2.37	0.00173	2.7619538968712	Upregulated
ENSDARG00000069735.5	ENSDARG00000069735	hbaa2	8.38	3.07	0.000178	3.74957999769111	Upregulated
ENSDARG00000069734.5	ENSDARG00000069734	hbba2	8.41	3.07	9.34e-05	4.02965312376991	Upregulated
ENSDARG00000028517.9	ENSDARG00000028517	hbp1	1.98	0.98	0.0028	2.55284196865778	Upregulated
ENSDARG00000016527.10	ENSDARG00000016527	helz2	3.38	1.76	2.06e-05	4.68613277963085	Upregulated
ENSDARG00000058005.7	ENSDARG00000058005	hgd	4.45	2.15	0.0019	2.72124639904717	Upregulated
ENSDARG00000109297.1	ENSDARG00000109297	hnrnpd	-172.93	-7.43	0.00228	2.64206515299955	Downregulated
ENSDARG00000027609.9	ENSDARG00000027609	hpn	3.94	1.98	0.00247	2.60730304674033	Upregulated
ENSDARG00000029688.9	ENSDARG00000029688	hsp70.1	-6.08	-2.6	0.000369	3.43297363384094	Downregulated
ENSDARG00000092362.4	ENSDARG00000092362	hsp70.2	-4.73	-2.24	0.00195	2.70996538863748	Downregulated
ENSDARG00000024746.12	ENSDARG00000024746	hsp90aa1.2	-2.81	-1.49	0.00372	2.4294570601181	Downregulated
ENSDARG00000112257.1	ENSDARG00000112257	hspa14	138.06	7.11	0.000728	3.13786862068696	Upregulated
ENSDARG00000074341.5	ENSDARG00000074341	hykk.2	-1.78	-0.83	0.00741	2.13018179202067	Downregulated
ENSDARG00000114162.1	ENSDARG00000114162	ice1	2.5	1.32	0.00317	2.49894073778225	Upregulated
ENSDARG00000044753.8	ENSDARG00000044753	idh3b	2.05	1.04	0.00209	2.67985371388895	Upregulated
ENSDARG00000110992.1	ENSDARG00000110992	idh3b	-9.48	-3.24	0.00301	2.52143350440616	Downregulated
ENSDARG00000057173.4	ENSDARG00000057173	ifit8	2.95	1.56	0.00323	2.4907974776689	Upregulated
ENSDARG00000037836.6	ENSDARG00000037836	igfals	6.73	2.75	0.00307	2.51286162452281	Upregulated
ENSDARG00000033845.10	ENSDARG00000033845	igsf9ba	9.9	3.31	1.14e-05	4.94309514866353	Upregulated
ENSDARG00000039436.7	ENSDARG00000039436	il13ra2	-2.14	-1.1	0.00451	2.34582345812204	Downregulated
ENSDARG00000045673.4	ENSDARG00000045673	il22	-8.48	-3.08	5.4e-05	4.26760624017703	Downregulated
ENSDARG00000100986.2	ENSDARG00000100986	INHBC	17.76	4.15	6.45e-07	6.19044028536473	Upregulated
ENSDARG00000035862.5	ENSDARG00000035862	insl3	23.07	4.53	0.00115	2.93930215964639	Upregulated
ENSDARG00000062788.6	ENSDARG00000062788	irg1l	-4.69	-2.23	0.00862	2.06449273417529	Downregulated
ENSDARG00000086374.3	ENSDARG00000086374	isg15	3.19	1.67	0.00371	2.43062609038495	Upregulated
ENSDARG00000036084.9	ENSDARG00000036084	itln2	-4.17	-2.06	0.000276	3.55909091793478	Downregulated
ENSDARG00000093796.4	ENSDARG00000093796	itln2	-10.04	-3.33	5.3e-05	4.27572413039921	Downregulated
ENSDARG00000116933.1	ENSDARG00000116933	katnb1	-18.44	-4.21	0.000503	3.29843201494407	Downregulated
ENSDARG00000057049.5	ENSDARG00000057049	kcnk18	49.01	5.62	0.00822	2.08512818245995	Upregulated
ENSDARG00000071009.6	ENSDARG00000071009	kif20ba	-3.54	-1.83	0.00956	2.0195421077239	Downregulated
ENSDARG00000079862.5	ENSDARG00000079862	kl	4.22	2.08	0.00308	2.51144928349956	Upregulated
ENSDARG00000040432.7	ENSDARG00000040432	klf2b	1.98	0.99	0.00654	2.18442225167573	Upregulated
ENSDARG00000079922.4	ENSDARG00000079922	klf4	2.25	1.17	0.00279	2.5543957967264	Upregulated
ENSDARG00000038561.6	ENSDARG00000038561	klf6b	3.01	1.59	0.0079	2.10237290870956	Upregulated
ENSDARG00000008275.10	ENSDARG00000008275	klhl24b	2.02	1.02	0.00157	2.80410034759077	Upregulated
ENSDARG00000006757.7	ENSDARG00000006757	klhl41b	-15.12	-3.92	0.00865	2.06298389253519	Downregulated
ENSDARG00000038066.9	ENSDARG00000038066	kpna2	-3.3	-1.72	3.23e-05	4.4907974776689	Downregulated
ENSDARG00000027169.5	ENSDARG00000027169	kpna7	-47.36	-5.57	0.000577	3.23882418684427	Downregulated
ENSDARG00000095147.4	ENSDARG00000095147	krt96	5.48	2.46	0.00496	2.3045183235098	Upregulated
ENSDARG00000067851.5	ENSDARG00000067851	lcn15	3.75	1.91	0.00632	2.19928292171761	Upregulated
ENSDARG00000060671.8	ENSDARG00000060671	lct	-3.08	-1.62	3.26e-05	4.48678239993206	Downregulated
ENSDARG00000104654.3	ENSDARG00000104654	leap2	-2.12	-1.08	0.00961	2.01727661233145	Downregulated
ENSDARG00000095751.2	ENSDARG00000095751	leg1.2	5.41	2.44	0.00884	2.05354773498693	Upregulated
ENSDARG00000093059.4	ENSDARG00000093059	lgals9l6	20.57	4.36	0.00194	2.71219827006977	Upregulated
ENSDARG00000113097.1	ENSDARG00000113097	LO018315.3	-88.7	-6.47	0.00481	2.31785492362617	Downregulated
ENSDARG00000114170.1	ENSDARG00000114170	LO018315.4	-92.58	-6.53	0.00398	2.40011692792631	Downregulated
ENSDARG00000087697.4	ENSDARG00000087697	lpl	2.6	1.38	0.00814	2.0893755951108	Upregulated
ENSDARG00000115517.1	ENSDARG00000115517	lrp13	-14.07	-3.81	4	2.39794000867204	Downregulated
ENSDARG00000074308.5	ENSDARG00000074308	lrrc75ba	2.33	1.22	0.00967	2.014573525917	Upregulated
ENSDARG00000112363.1	ENSDARG00000112363	malt2	-42.12	-5.4	8.02e-06	5.09582563171584	Downregulated
ENSDARG00000100528.3	ENSDARG00000100528	map1lc3c	-73.69	-6.2	0.00597	2.22402566887063	Downregulated
ENSDARG00000068480.5	ENSDARG00000068480	map7d2a	-2.86	-1.52	0.00339	2.46980030179692	Downregulated
ENSDARG00000112397.1	ENSDARG00000112397	mapk14a	31.31	4.97	0.000136	3.86646109162978	Upregulated
ENSDARG00000109472.1	ENSDARG00000109472	mars2	-76.81	-6.26	0.00568	2.24565166428898	Downregulated
ENSDARG00000114406.1	ENSDARG00000114406	mars2	-83.13	-6.38	0.00493	2.30715308072277	Downregulated
ENSDARG00000037121.7	ENSDARG00000037121	mat2ab	-2.28	-1.19	0.00333	2.47755576649368	Downregulated
ENSDARG00000063665.7	ENSDARG00000063665	mat2al	-1.89	-0.92	0.00589	2.2298847052129	Downregulated
ENSDARG00000111463.1	ENSDARG00000111463	mat2al	-164.7	-7.36	0.00246	2.60906489289662	Downregulated
ENSDARG00000015947.13	ENSDARG00000015947	matn4	-5.52	-2.46	0.00891	2.05012229596313	Downregulated
ENSDARG00000115632.1	ENSDARG00000115632	mbl2	-2338.5	-11.19	7.26e-06	5.13906337929991	Downregulated
ENSDARG00000014634.10	ENSDARG00000014634	mbtps1	2.15	1.1	0.00152	2.81815641205523	Upregulated
ENSDARG00000053215.10	ENSDARG00000053215	me1	-2.47	-1.31	0.00901	2.04527520902094	Downregulated
ENSDARG00000117136.1	ENSDARG00000117136	med28	-62.86	-5.97	0.00774	2.11125903931711	Downregulated
ENSDARG00000109733.1	ENSDARG00000109733	med29	-2.36	-1.24	0.00795	2.09963287134353	Downregulated
ENSDARG00000060889.7	ENSDARG00000060889	mettl7a	-2.04	-1.03	0.00966	2.01502287358451	Downregulated
ENSDARG00000113171.1	ENSDARG00000113171	mfge8b	7.64	2.93	0.00142	2.84771165561694	Upregulated
ENSDARG00000036065.6	ENSDARG00000036065	mgat1b	2.53	1.34	0.00229	2.64016451766011	Upregulated
ENSDARG00000110212.1	ENSDARG00000110212	mgst1.2	-2.03	-1.02	0.00109	2.96257350205938	Downregulated
ENSDARG00000116534.1	ENSDARG00000116534	mier3b	4.01	2	0.00523	2.28149831113273	Upregulated
ENSDARG00000019521.11	ENSDARG00000019521	mpx	-4.59	-2.2	5.84e-05	4.2335871528876	Downregulated
ENSDARG00000112205.1	ENSDARG00000112205	mrpl10	40.73	5.35	0.00112	2.95078197732982	Upregulated
ENSDARG00000109307.1	ENSDARG00000109307	mrpl28	71.23	6.15	0.00268	2.57186520597121	Upregulated
ENSDARG00000075826.5	ENSDARG00000075826	msh4	15.75	3.98	0.00068	3.16749108729376	Upregulated
ENSDARG00000051890.6	ENSDARG00000051890	msmbl	8.45	3.08	0.00253	2.59687947882418	Upregulated
ENSDARG00000102051.3	ENSDARG00000102051	mtbl	-2.46	-1.3	0.00319	2.49620931694282	Downregulated
ENSDARG00000008019.9	ENSDARG00000008019	mxg	-3.01	-1.59	0.00942	2.02594909720712	Downregulated
ENSDARG00000074815.6	ENSDARG00000074815	mxra5a	-3.31	-1.73	0.00159	2.79860287567955	Downregulated
ENSDARG00000000103.12	ENSDARG00000000103	myh10	2.13	1.09	0.00962	2.01682492796219	Upregulated
ENSDARG00000035438.9	ENSDARG00000035438	myhc4	-8.35	-3.06	0.0023	2.63827216398241	Downregulated
ENSDARG00000055118.5	ENSDARG00000055118	mylipb	-3.94	-1.98	6.08e-05	4.21609642072726	Downregulated
ENSDARG00000010186.10	ENSDARG00000010186	myo3a	3.87	1.95	0.00684	2.16494389827988	Upregulated
ENSDARG00000114467.1	ENSDARG00000114467	nanp	104.07	6.7	0.00111	2.95467702121334	Upregulated
ENSDARG00000101164.2	ENSDARG00000101164	nansb	4.38	2.13	4.1e-06	5.38721614328026	Upregulated
ENSDARG00000001879.11	ENSDARG00000001879	nav2b	1.96	0.97	0.00399	2.39902710431325	Upregulated
ENSDARG00000094965.2	ENSDARG00000094965	nfil3-5	-5	-2.32	0.00107	2.97061622231479	Downregulated
ENSDARG00000068710.7	ENSDARG00000068710	nid1a	2.69	1.43	0.00558	2.25336580106242	Upregulated
ENSDARG00000077329.5	ENSDARG00000077329	nlgn2a	4.64	2.21	0.00376	2.42481215507234	Upregulated
ENSDARG00000055893.7	ENSDARG00000055893	nmnat1-rbp7a	47.22	5.56	0.00848	2.07160414774329	Upregulated
ENSDARG00000053963.7	ENSDARG00000053963	npm2b	-12.33	-3.62	0.00754	2.12262865413023	Downregulated
ENSDARG00000018750.10	ENSDARG00000018750	npr1b	-2.6	-1.38	0.00852	2.0695604052333	Downregulated
ENSDARG00000035253.9	ENSDARG00000035253	npr3	-3.27	-1.71	0.00542	2.26600071346161	Downregulated
ENSDARG00000111803.1	ENSDARG00000111803	nr2c1	89.12	6.48	0.00297	2.52724355068279	Upregulated
ENSDARG00000033172.7	ENSDARG00000033172	nr2f5	4.07	2.02	0.0034	2.46852108295775	Upregulated
ENSDARG00000063635.7	ENSDARG00000063635	nrxn1b	4.2	2.07	0.00284	2.54668165995296	Upregulated
ENSDARG00000111881.1	ENSDARG00000111881	nrxn1b	5.1	2.35	0.00733	2.13489602535887	Upregulated
ENSDARG00000112620.1	ENSDARG00000112620	nup62l	-124.83	-6.96	0.00393	2.40560744962457	Downregulated
ENSDARG00000111433.1	ENSDARG00000111433	nup93	-59.85	-5.9	0.00766	2.1157712303674	Downregulated
ENSDARG00000115472.1	ENSDARG00000115472	nutf2	-52.68	-5.72	0.00094	3.0268721464003	Downregulated
ENSDARG00000114094.1	ENSDARG00000114094	ocstamp	-4.42	-2.14	0.00365	2.43770713554353	Downregulated
ENSDARG00000087227.3	ENSDARG00000087227	oit3	6.48	2.7	0.00328	2.48412615628832	Upregulated
ENSDARG00000052279.6	ENSDARG00000052279	osgn1	-2.97	-1.57	0.0027	2.56863623584101	Downregulated
ENSDARG00000054319.5	ENSDARG00000054319	oxct1b	5.73	2.52	0.00706	2.1511952989482	Upregulated
ENSDARG00000115637.1	ENSDARG00000115637	p2rx4a	-1.93	-0.95	0.00154	2.81247927916354	Downregulated
ENSDARG00000044752.9	ENSDARG00000044752	p2rx4a	2.03	1.02	0.00228	2.64206515299955	Upregulated
ENSDARG00000112664.1	ENSDARG00000112664	p2rx5	-7.07	-2.82	0.00773	2.11182050608168	Downregulated
ENSDARG00000111991.1	ENSDARG00000111991	p2ry10	-5.75	-2.52	0.000736	3.1331221856625	Downregulated
ENSDARG00000078185.5	ENSDARG00000078185	pacs2	3.3	1.72	0.00195	2.70996538863748	Upregulated
ENSDARG00000116495.1	ENSDARG00000116495	pafah1b3	-3.77	-1.91	0.00121	2.91721462968355	Downregulated
ENSDARG00000075008.7	ENSDARG00000075008	pask	-3.61	-1.85	0.00589	2.2298847052129	Downregulated
ENSDARG00000089567.3	ENSDARG00000089567	patl2	-71.54	-6.16	0.00622	2.20620961530918	Downregulated
ENSDARG00000101665.2	ENSDARG00000101665	pcdh1g11	-13.08	-3.71	0.00816	2.08830984124614	Downregulated
ENSDARG00000051939.7	ENSDARG00000051939	pcxb	2.68	1.42	0.000304	3.51712641639125	Upregulated
ENSDARG00000030687.8	ENSDARG00000030687	phka2	2.15	1.1	0.00151	2.82102305270683	Upregulated
ENSDARG00000092979.4	ENSDARG00000092979	pias2	-2.09	-1.06	0.00909	2.04143611677803	Downregulated
ENSDARG00000067752.5	ENSDARG00000067752	pigl	-3.74	-1.9	0.000623	3.20551195334083	Downregulated
ENSDARG00000110128.1	ENSDARG00000110128	pisd	338.93	8.4	6.14e-05	4.21183162885883	Upregulated
ENSDARG00000052396.7	ENSDARG00000052396	pkz	2.37	1.25	0.00705	2.1518108830086	Upregulated
ENSDARG00000058459.5	ENSDARG00000058459	plekhg2	-2.07	-1.05	0.00221	2.65560772631489	Downregulated
ENSDARG00000111345.1	ENSDARG00000111345	plod3	4.92	2.3	0.00564	2.24872089601666	Upregulated
ENSDARG00000094799.2	ENSDARG00000094799	plxnb2a	11.61	3.54	2e-05	4.69897000433602	Upregulated
ENSDARG00000116944.1	ENSDARG00000116944	poc1b	11.19	3.48	0.00107	2.97061622231479	Upregulated
ENSDARG00000115880.1	ENSDARG00000115880	polr1b	3.09	1.63	0.0058	2.23657200643706	Upregulated
ENSDARG00000112005.1	ENSDARG00000112005	pomt1	7.51	2.91	0.00201	2.69680394257951	Upregulated
ENSDARG00000044525.8	ENSDARG00000044525	pparda	3.37	1.75	0.00134	2.87289520163519	Upregulated
ENSDARG00000031317.5	ENSDARG00000031317	ppdpfb	2.39	1.26	0.00299	2.52432881167557	Upregulated
ENSDARG00000073909.5	ENSDARG00000073909	ppip5k1b	-2.24	-1.16	0.00284	2.54668165995296	Downregulated
ENSDARG00000113667.1	ENSDARG00000113667	ppm1db	12.85	3.68	0.00507	2.29499204066666	Upregulated
ENSDARG00000044691.8	ENSDARG00000044691	ppp1r3b	2.41	1.27	0.00948	2.02319166266193	Upregulated
ENSDARG00000071005.5	ENSDARG00000071005	ppp1r3ca	3.11	1.64	0.00811	2.09097914578884	Upregulated
ENSDARG00000110150.1	ENSDARG00000110150	prdm9	6.02	2.59	0.00341	2.4672456210075	Upregulated
ENSDARG00000116085.1	ENSDARG00000116085	prdx6	-2.01	-1.01	0.00874	2.0584885673656	Downregulated
ENSDARG00000028163.12	ENSDARG00000028163	prg4b	4.23	2.08	0.00585	2.23284413391782	Upregulated
ENSDARG00000051902.6	ENSDARG00000051902	prmt7	4.39	2.14	0.00149	2.82681373158773	Upregulated
ENSDARG00000093079.4	ENSDARG00000093079	proca	7.72	2.95	0.00222	2.65364702554936	Upregulated
ENSDARG00000086425.5	ENSDARG00000086425	prpf3	-2.09	-1.06	0.00546	2.26280735729526	Downregulated
ENSDARG00000111223.1	ENSDARG00000111223	psmc6	-2.17	-1.12	0.00922	2.03526907894637	Downregulated
ENSDARG00000024877.9	ENSDARG00000024877	ptgr1	-3.01	-1.59	0.00288	2.54060751224077	Downregulated
ENSDARG00000115676.1	ENSDARG00000115676	ptgr1	-4.13	-2.05	0.000221	3.65560772631489	Downregulated
ENSDARG00000037789.9	ENSDARG00000037789	pvalb1	-6.36	-2.67	0.00333	2.47755576649368	Downregulated
ENSDARG00000116809.1	ENSDARG00000116809	qdprb2	-98.25	-6.62	0.00469	2.32882715728492	Downregulated
ENSDARG00000052122.6	ENSDARG00000052122	rag1	35.73	5.16	9.92e-06	5.00348832784582	Upregulated
ENSDARG00000101199.3	ENSDARG00000101199	rbp4	3.06	1.61	0.00209	2.67985371388895	Upregulated
ENSDARG00000055305.7	ENSDARG00000055305	ret	-1.97	-0.98	0.00826	2.08301995267962	Downregulated
ENSDARG00000034989.9	ENSDARG00000034989	retsatl	-18.72	-4.23	0.000333	3.47755576649368	Downregulated
ENSDARG00000040177.5	ENSDARG00000040177	rgs16	-3.07	-1.62	0.00943	2.02548830726267	Downregulated
ENSDARG00000036171.9	ENSDARG00000036171	rnasel3	3.58	1.84	0.00817	2.08777794346758	Upregulated
ENSDARG00000087782.3	ENSDARG00000087782	rnf152	-2.05	-1.04	0.00288	2.54060751224077	Downregulated
ENSDARG00000103551.2	ENSDARG00000103551	rnf213b	3.25	1.7	0.00192	2.71669877129645	Upregulated
ENSDARG00000109324.1	ENSDARG00000109324	rorab	-4.9	-2.29	1.45e-06	5.83863199776502	Downregulated
ENSDARG00000056640.7	ENSDARG00000056640	rpia	2.86	1.52	0.00123	2.9100948885606	Upregulated
ENSDARG00000109661.1	ENSDARG00000109661	rpl5b	773.61	9.6	1.53e-12	11.8153085691824	Upregulated
ENSDARG00000041991.7	ENSDARG00000041991	rrp9	6.1	2.61	0.000293	3.53313237964589	Upregulated
ENSDARG00000004952.8	ENSDARG00000004952	rsad2	3.16	1.66	0.00272	2.5654310959658	Upregulated
ENSDARG00000052012.6	ENSDARG00000052012	rtn4rl2a	4.59	2.2	0.00595	2.22548303427145	Upregulated
ENSDARG00000002546.12	ENSDARG00000002546	rundc3ab	-4.26	-2.09	0.00459	2.33818731446274	Downregulated
ENSDARG00000012610.10	ENSDARG00000012610	saga	3.47	1.79	0.00029	3.53760200210104	Upregulated
ENSDARG00000038574.6	ENSDARG00000038574	scg2b	-1.91	-0.93	0.00838	2.07675598136972	Downregulated
ENSDARG00000088444.3	ENSDARG00000088444	selenol	74.13	6.21	1.45e-07	6.83863199776502	Upregulated
ENSDARG00000019235.11	ENSDARG00000019235	sema3aa	4.57	2.19	0.00565	2.24795155218056	Upregulated
ENSDARG00000116240.1	ENSDARG00000116240	sema3aa	5.83	2.54	0.00458	2.33913452199613	Upregulated
ENSDARG00000090850.6	ENSDARG00000090850	serpina1l	8.63	3.11	0.0028	2.55284196865778	Upregulated
ENSDARG00000116067.1	ENSDARG00000116067	serpina7	5.98	2.58	0.00563	2.24949160514865	Upregulated
ENSDARG00000087143.4	ENSDARG00000087143	serpina7	7.92	2.98	0.00821	2.08565684288056	Upregulated
ENSDARG00000021208.11	ENSDARG00000021208	serpind1	6.18	2.63	0.00489	2.31069114087638	Upregulated
ENSDARG00000076448.5	ENSDARG00000076448	serpinf2a	4.26	2.09	0.00366	2.43651891460559	Upregulated
ENSDARG00000061383.8	ENSDARG00000061383	serpinf2b	5.34	2.42	0.00411	2.38615817812393	Upregulated
ENSDARG00000022996.9	ENSDARG00000022996	setx	1.98	0.99	0.00334	2.47625353318844	Upregulated
ENSDARG00000025522.7	ENSDARG00000025522	sgk1	-2.3	-1.2	0.00968	2.01412464269161	Downregulated
ENSDARG00000090421.4	ENSDARG00000090421	SH2B2	10.23	3.35	0.00122	2.91364016932525	Upregulated
ENSDARG00000109904.1	ENSDARG00000109904	shbg	11.13	3.48	0.0037	2.43179827593301	Upregulated
ENSDARG00000090870.4	ENSDARG00000090870	si:ch1073-263o8.2	-456.64	-8.83	0.000111	3.95467702121334	Downregulated
ENSDARG00000055270.7	ENSDARG00000055270	si:ch1073-358c10.1	11.49	3.52	0.00185	2.73282827159699	Upregulated
ENSDARG00000036968.7	ENSDARG00000036968	si:ch1073-416d2.3	4.28	2.1	0.00501	2.30016227413275	Upregulated
ENSDARG00000042643.5	ENSDARG00000042643	si:ch1073-440p11.2	42.31	5.4	9.8e-05	4.0087739243075	Upregulated
ENSDARG00000095741.3	ENSDARG00000095741	si:ch1073-75o15.3	-163.4	-7.35	0.00146	2.83564714421556	Downregulated
ENSDARG00000008491.11	ENSDARG00000008491	si:ch211-107o10.3	-2.1	-1.07	0.00545	2.26360349772336	Downregulated
ENSDARG00000105411.2	ENSDARG00000105411	si:ch211-113d11.5	6.73	2.75	0.00104	2.98296666070122	Upregulated
ENSDARG00000111053.1	ENSDARG00000111053	si:ch211-114c12.2	-50.85	-5.67	9.01e-06	5.04527520902094	Downregulated
ENSDARG00000094370.4	ENSDARG00000094370	si:ch211-125e6.13	-39.49	-5.3	0.00202	2.69464863055338	Downregulated
ENSDARG00000093841.4	ENSDARG00000093841	si:ch211-12h2.6	-100.09	-6.65	0.00432	2.36451625318509	Downregulated
ENSDARG00000088923.4	ENSDARG00000088923	si:ch211-12h2.8	-21.72	-4.44	0.00117	2.93181413825384	Downregulated
ENSDARG00000071216.5	ENSDARG00000071216	si:ch211-133n4.9	9.47	3.24	0.000973	3.01188715973165	Upregulated
ENSDARG00000088625.3	ENSDARG00000088625	si:ch211-142d6.2	2778.89	11.44	1.18e-08	7.92811799269387	Upregulated
ENSDARG00000093216.3	ENSDARG00000093216	si:ch211-146l10.7	-73.58	-6.2	1.61e-05	4.79317412396815	Downregulated
ENSDARG00000045423.9	ENSDARG00000045423	si:ch211-146l10.8	-54.87	-5.78	0.000153	3.8153085691824	Downregulated
ENSDARG00000104576.2	ENSDARG00000104576	si:ch211-152c8.5	15.87	3.99	3.4e-05	4.46852108295774	Upregulated
ENSDARG00000077169.4	ENSDARG00000077169	si:ch211-153b23.4	-4.75	-2.25	0.00144	2.84163750790475	Downregulated
ENSDARG00000109979.1	ENSDARG00000109979	si:ch211-154a22.8	-31.88	-4.99	0.00383	2.41680122603138	Downregulated
ENSDARG00000061221.8	ENSDARG00000061221	si:ch211-157j23.2	-5.58	-2.48	2.12e-05	4.67366413907125	Downregulated
ENSDARG00000095245.4	ENSDARG00000095245	si:ch211-157j23.2	-8.68	-3.12	0.00226	2.6458915608526	Downregulated
ENSDARG00000092898.3	ENSDARG00000092898	si:ch211-157j23.3	-4.79	-2.26	5.44e-07	6.26440110030182	Downregulated
ENSDARG00000095333.5	ENSDARG00000095333	si:ch211-157j23.3	-5.54	-2.47	1.53e-06	5.8153085691824	Downregulated
ENSDARG00000076122.5	ENSDARG00000076122	si:ch211-160b11.4	-4.82	-2.27	8.76e-06	5.05749589383192	Downregulated
ENSDARG00000093044.2	ENSDARG00000093044	si:ch211-161h7.5	-6.21	-2.64	1.13e-05	4.94692155651658	Downregulated
ENSDARG00000079221.6	ENSDARG00000079221	si:ch211-162k9.6	-5.37	-2.42	0.000151	3.82102305270683	Downregulated
ENSDARG00000002293.12	ENSDARG00000002293	si:ch211-197g15.6	6.26	2.65	0.00679	2.1681302257195	Upregulated
ENSDARG00000114374.1	ENSDARG00000114374	si:ch211-203d1.3	15.83	3.98	0.00399	2.39902710431325	Upregulated
ENSDARG00000109410.1	ENSDARG00000109410	si:ch211-207i20.2	3.61	1.85	0.00377	2.42365864979421	Upregulated
ENSDARG00000097157.3	ENSDARG00000097157	si:ch211-207n23.2	4.16	2.06	0.00712	2.14752000636314	Upregulated
ENSDARG00000102593.2	ENSDARG00000102593	si:ch211-214b16.2	179.98	7.49	0.000297	3.52724355068279	Upregulated
ENSDARG00000074345.5	ENSDARG00000074345	si:ch211-214b16.4	12.86	3.69	2.97e-09	8.52724355068279	Upregulated
ENSDARG00000096445.2	ENSDARG00000096445	si:ch211-214p16.3	-2.14	-1.1	0.00539	2.26841123481326	Downregulated
ENSDARG00000093249.4	ENSDARG00000093249	si:ch211-226h8.11	-75.02	-6.23	0.00557	2.25414480482627	Downregulated
ENSDARG00000088713.5	ENSDARG00000088713	si:ch211-226h8.14	-134.13	-7.07	0.00177	2.75202673363819	Downregulated
ENSDARG00000086221.5	ENSDARG00000086221	si:ch211-226h8.4	-88.33	-6.46	0.00433	2.36351210364663	Downregulated
ENSDARG00000074653.6	ENSDARG00000074653	si:ch211-233m11.1	-193.22	-7.59	0.00255	2.59345981956604	Downregulated
ENSDARG00000114176.1	ENSDARG00000114176	si:ch211-243o19.4	-20.95	-4.39	0.00129	2.88941028970075	Downregulated
ENSDARG00000091558.6	ENSDARG00000091558	si:ch211-251f6.7	-131.76	-7.04	0.0017	2.76955107862173	Downregulated
ENSDARG00000070892.7	ENSDARG00000070892	si:ch211-262h13.5	5.96	2.58	0.00702	2.15366288787019	Upregulated
ENSDARG00000093353.3	ENSDARG00000093353	si:ch211-263m18.4	-69.71	-6.12	0.00812	2.09044397075882	Downregulated
ENSDARG00000074052.5	ENSDARG00000074052	si:ch211-281g13.5	2.66	1.41	0.00442	2.35457773065091	Upregulated
ENSDARG00000046091.7	ENSDARG00000046091	si:ch211-283g2.1	-1.92	-0.94	0.00742	2.12959609472097	Downregulated
ENSDARG00000109390.1	ENSDARG00000109390	si:ch211-66i15.5	-5.78	-2.53	3.31e-05	4.48017200622428	Downregulated
ENSDARG00000114528.1	ENSDARG00000114528	si:ch211-69g19.2	-3.88	-1.96	0.00129	2.88941028970075	Downregulated
ENSDARG00000089227.3	ENSDARG00000089227	si:ch211-91p5.3	-5.82	-2.54	5.9e-05	4.22914798835786	Downregulated
ENSDARG00000087392.4	ENSDARG00000087392	si:ch73-160p18.3	-21.56	-4.43	7.05e-05	4.1518108830086	Downregulated
ENSDARG00000086247.3	ENSDARG00000086247	si:ch73-189n23.1	-117.59	-6.88	0.00372	2.4294570601181	Downregulated
ENSDARG00000075785.6	ENSDARG00000075785	si:ch73-190m4.1	4.13	2.05	1.28e-05	4.89279003035213	Upregulated
ENSDARG00000086159.4	ENSDARG00000086159	si:ch73-206d17.1	3.41	1.77	0.00344	2.46344155742847	Upregulated
ENSDARG00000111886.1	ENSDARG00000111886	si:ch73-234b20.5	-176.75	-7.47	0.00173	2.7619538968712	Downregulated
ENSDARG00000036414.8	ENSDARG00000036414	si:ch73-335l21.1	2.06	1.04	0.0042	2.3767507096021	Upregulated
ENSDARG00000109584.1	ENSDARG00000109584	si:ch73-71d17.1	3.92	1.97	0.00082	3.08618614761628	Upregulated
ENSDARG00000094554.3	ENSDARG00000094554	si:ch73-7i4.1	16.61	4.05	0.00971	2.012780770092	Upregulated
ENSDARG00000093998.2	ENSDARG00000093998	si:ch73-7i4.2	249.44	7.96	0.00037	3.43179827593301	Upregulated
ENSDARG00000095463.3	ENSDARG00000095463	si:ch73-90k17.1	-25.55	-4.68	0.0026	2.58502665202918	Downregulated
ENSDARG00000116799.1	ENSDARG00000116799	si:dkey-11k2.7	-10.86	-3.44	0.000147	3.83268266525182	Downregulated
ENSDARG00000087017.4	ENSDARG00000087017	si:dkey-11k2.7	-15.5	-3.95	1.55e-05	4.80966830182971	Downregulated
ENSDARG00000099428.2	ENSDARG00000099428	si:dkey-15h8.17	23.06	4.53	0.000291	3.53610701101409	Upregulated
ENSDARG00000105266.2	ENSDARG00000105266	si:dkey-16p6.1	2.29	1.2	0.00818	2.08724669632868	Upregulated
ENSDARG00000091222.4	ENSDARG00000091222	si:dkey-190l8.2	-2.22	-1.15	0.00107	2.97061622231479	Downregulated
ENSDARG00000056080.5	ENSDARG00000056080	si:dkey-191g9.5	-27.48	-4.78	0.00105	2.97881070093006	Downregulated
ENSDARG00000076735.5	ENSDARG00000076735	si:dkey-193c22.2	-2.61	-1.38	0.000573	3.24184537803261	Downregulated
ENSDARG00000061260.6	ENSDARG00000061260	si:dkey-202e22.2	-4.19	-2.07	0.00998	2.00086945871263	Downregulated
ENSDARG00000104170.2	ENSDARG00000104170	si:dkey-208k4.2	-21.31	-4.41	0.0047	2.32790214206428	Downregulated
ENSDARG00000093255.3	ENSDARG00000093255	si:dkey-229d11.3	-214.69	-7.75	2.22e-06	5.65364702554936	Downregulated
ENSDARG00000094392.3	ENSDARG00000094392	si:dkey-229d11.5	-94.58	-6.56	7.14e-06	5.14630178822383	Downregulated
ENSDARG00000095848.2	ENSDARG00000095848	si:dkey-239n17.6	-5.35	-2.42	0.00487	2.31247103878537	Downregulated
ENSDARG00000097653.2	ENSDARG00000097653	si:dkey-23k10.3	2.6	1.38	0.000579	3.23732143627256	Upregulated
ENSDARG00000105335.2	ENSDARG00000105335	si:dkey-241l7.2	-334.05	-8.38	0.000365	3.43770713554353	Downregulated
ENSDARG00000089478.5	ENSDARG00000089478	si:dkey-241l7.4	-24.11	-4.59	0.00174	2.7594507517174	Downregulated
ENSDARG00000088989.5	ENSDARG00000088989	si:dkey-241l7.5	-140.06	-7.13	3.98e-05	4.40011692792631	Downregulated
ENSDARG00000041248.10	ENSDARG00000041248	si:dkey-241l7.6	-79.99	-6.32	0.00759	2.11975822410452	Downregulated
ENSDARG00000102358.2	ENSDARG00000102358	si:dkey-261o4.9	14.98	3.9	0.000572	3.24260397120698	Upregulated
ENSDARG00000058492.8	ENSDARG00000058492	si:dkey-30c15.17	2.37	1.25	0.00923	2.03479829897409	Upregulated
ENSDARG00000071727.4	ENSDARG00000071727	si:dkey-37o8.1	-18.75	-4.23	0.00979	2.00921730819686	Downregulated
ENSDARG00000056804.7	ENSDARG00000056804	si:dkey-40g16.6	2.71	1.44	0.00517	2.28650945690606	Upregulated
ENSDARG00000115817.1	ENSDARG00000115817	si:dkey-46g23.2	-39.82	-5.32	0.000357	3.44733178388781	Downregulated
ENSDARG00000113005.1	ENSDARG00000113005	si:dkey-47k16.4	9.64	3.27	0.00371	2.43062609038495	Upregulated
ENSDARG00000098879.2	ENSDARG00000098879	si:dkey-4j21.2	3.36	1.75	0.00801	2.09636748391576	Upregulated
ENSDARG00000091972.3	ENSDARG00000091972	si:dkey-58f10.7	-4.67	-2.22	3.18e-09	8.49757288001557	Downregulated
ENSDARG00000043394.6	ENSDARG00000043394	si:dkey-71h2.2	4.8	2.26	0.000399	3.39902710431325	Upregulated
ENSDARG00000077481.5	ENSDARG00000077481	si:dkey-76k16.6	-1.94	-0.96	0.00471	2.3269790928711	Downregulated
ENSDARG00000092404.4	ENSDARG00000092404	si:dkey-79p17.3	-5.37	-2.42	0.000686	3.16367588429325	Downregulated
ENSDARG00000092057.2	ENSDARG00000092057	si:dkey-90l23.1	-169.7	-7.41	0.00142	2.84771165561694	Downregulated
ENSDARG00000086529.5	ENSDARG00000086529	si:dkey-90l23.2	-14.08	-3.82	0.00495	2.30539480106643	Downregulated
ENSDARG00000029388.7	ENSDARG00000029388	si:dkey-90m5.4	6.32	2.66	0.00556	2.25492520841794	Upregulated
ENSDARG00000092498.2	ENSDARG00000092498	si:dkeyp-46h3.2	-6.48	-2.7	0.00537	2.27002571430044	Downregulated
ENSDARG00000093704.4	ENSDARG00000093704	si:dkeyp-46h3.8	-22.09	-4.47	0.00434	2.36251027048749	Downregulated
ENSDARG00000094045.2	ENSDARG00000094045	si:dkeyp-73d8.8	8.31	3.05	0.00565	2.24795155218056	Upregulated
ENSDARG00000103254.2	ENSDARG00000103254	si:dkeyp-80d11.4	14.32	3.84	0.000247	3.60730304674033	Upregulated
ENSDARG00000044755.8	ENSDARG00000044755	si:dkeyp-87d8.8	2.81	1.49	0.00304	2.51712641639125	Upregulated
ENSDARG00000107226.2	ENSDARG00000107226	si:dkeyp-98a7.3	-50.3	-5.65	0.000451	3.34582345812204	Downregulated
ENSDARG00000089525.5	ENSDARG00000089525	si:dkeyp-98a7.4	-171.2	-7.42	0.00154	2.81247927916354	Downregulated
ENSDARG00000094674.4	ENSDARG00000094674	si:dkeyp-98a7.8	-11.83	-3.56	0.00703	2.15304467498018	Downregulated
ENSDARG00000087584.5	ENSDARG00000087584	si:dkeyp-98a7.9	-23.66	-4.56	0.00578	2.23807216157947	Downregulated
ENSDARG00000089966.3	ENSDARG00000089966	si:zfos-1505d6.3	-48.02	-5.59	0.0001	4	Downregulated
ENSDARG00000069428.5	ENSDARG00000069428	slbp2	-25.09	-4.65	0.00441	2.35556141053216	Downregulated
ENSDARG00000098096.3	ENSDARG00000098096	slc12a1	-4.26	-2.09	0.00594	2.22621355501881	Downregulated
ENSDARG00000069478.4	ENSDARG00000069478	slc13a3	3.17	1.66	1.14e-05	4.94309514866353	Upregulated
ENSDARG00000100315.3	ENSDARG00000100315	slc15a1a	-2.52	-1.33	0.000659	3.18111458540599	Downregulated
ENSDARG00000042807.7	ENSDARG00000042807	slc16a4	4.86	2.28	0.00918	2.03715731879876	Upregulated
ENSDARG00000013926.13	ENSDARG00000013926	slc16a9a	-2.22	-1.15	0.00742	2.12959609472097	Downregulated
ENSDARG00000113368.1	ENSDARG00000113368	slc16a9a	-180.66	-7.5	2	2.69897000433602	Downregulated
ENSDARG00000006447.11	ENSDARG00000006447	slc19a3a	-2.17	-1.12	0.00424	2.37263414340727	Downregulated
ENSDARG00000030530.7	ENSDARG00000030530	slc22a2	5.02	2.33	0.00959	2.01818139282934	Upregulated
ENSDARG00000062271.7	ENSDARG00000062271	slc25a15b	2.47	1.31	0.00575	2.24033215531037	Upregulated
ENSDARG00000097292.3	ENSDARG00000097292	slc26a6	2.78	1.48	0.00112	2.95078197732982	Upregulated
ENSDARG00000104949.2	ENSDARG00000104949	slc27a1b	3.89	1.96	0.00369	2.43297363384094	Upregulated
ENSDARG00000046053.7	ENSDARG00000046053	slc27a6	6.9	2.79	0.000234	3.63078414258986	Upregulated
ENSDARG00000110656.1	ENSDARG00000110656	slc31a1	-2.15	-1.1	0.000681	3.16685288808721	Downregulated
ENSDARG00000013961.10	ENSDARG00000013961	slc31a1	3.58	1.84	0.000136	3.86646109162978	Upregulated
ENSDARG00000027986.10	ENSDARG00000027986	slc35d1b	-1.71	-0.78	0.00919	2.03668448861389	Downregulated
ENSDARG00000045493.6	ENSDARG00000045493	slc35e3	-1.92	-0.94	0.0095	2.02227639471115	Downregulated
ENSDARG00000091061.5	ENSDARG00000091061	slc38a3b	3.96	1.99	0.00801	2.09636748391576	Upregulated
ENSDARG00000074136.5	ENSDARG00000074136	slc47a2.2	4.45	2.15	7.56e-05	4.12147820449879	Upregulated
ENSDARG00000067567.6	ENSDARG00000067567	SLC6A13	7.04	2.82	0.00662	2.1791420105603	Upregulated
ENSDARG00000112203.1	ENSDARG00000112203	snrpd3	24.72	4.63	0.00439	2.35753547975788	Upregulated
ENSDARG00000070168.5	ENSDARG00000070168	sod3a	6.89	2.78	0.00476	2.32239304727951	Upregulated
ENSDARG00000039499.7	ENSDARG00000039499	soul2	4.32	2.11	0.000693	3.15926676538819	Upregulated
ENSDARG00000004199.10	ENSDARG00000004199	spam1	12.78	3.68	0.000375	3.42596873227228	Upregulated
ENSDARG00000095590.2	ENSDARG00000095590	spp2	7.69	2.94	0.00119	2.92445303860747	Upregulated
ENSDARG00000023309.7	ENSDARG00000023309	spryd4	-3.32	-1.73	0.00126	2.89962945488244	Downregulated
ENSDARG00000056515.4	ENSDARG00000056515	spsb1	-2.26	-1.18	0.00243	2.61439372640169	Downregulated
ENSDARG00000110705.1	ENSDARG00000110705	srsf7a	-15.32	-3.94	0.000922	3.03526907894637	Downregulated
ENSDARG00000110829.1	ENSDARG00000110829	st6galnac5b	-6.3	-2.65	0.00119	2.92445303860747	Downregulated
ENSDARG00000019392.10	ENSDARG00000019392	stat5a	6.51	2.7	0.00037	3.43179827593301	Upregulated
ENSDARG00000115859.1	ENSDARG00000115859	stat6	3.11	1.64	0.00394	2.40450377817443	Upregulated
ENSDARG00000098408.2	ENSDARG00000098408	stbd1	4.02	2.01	0.00727	2.13846558914096	Upregulated
ENSDARG00000115031.1	ENSDARG00000115031	stra6	132.83	7.05	4.65e-07	6.33254704711005	Upregulated
ENSDARG00000091574.5	ENSDARG00000091574	suox	2.5	1.32	0.0043	2.36653154442041	Upregulated
ENSDARG00000011797.9	ENSDARG00000011797	tent5bb	-2.75	-1.46	0.00323	2.4907974776689	Downregulated
ENSDARG00000016771.11	ENSDARG00000016771	tfa	6.3	2.66	0.00335	2.47495519296315	Upregulated
ENSDARG00000029497.8	ENSDARG00000029497	tfcp2l1	2.07	1.05	0.00304	2.51712641639125	Upregulated
ENSDARG00000077372.5	ENSDARG00000077372	tfr1b	5.7	2.51	1.63e-05	4.78781239559604	Upregulated
ENSDARG00000069006.8	ENSDARG00000069006	tle3b	-1.95	-0.96	0.00369	2.43297363384094	Downregulated
ENSDARG00000003965.4	ENSDARG00000003965	tlx1	25.02	4.65	0.000156	3.80687540164554	Upregulated
ENSDARG00000093886.3	ENSDARG00000093886	tmsb5	-34.86	-5.12	0.00129	2.88941028970075	Downregulated
ENSDARG00000024829.11	ENSDARG00000024829	tnn	30.96	4.95	0.000178	3.74957999769111	Upregulated
ENSDARG00000001760.11	ENSDARG00000001760	tnxba	-6.11	-2.61	0.00866	2.06248210798265	Downregulated
ENSDARG00000079308.4	ENSDARG00000079308	tor3a	2.7	1.43	0.00818	2.08724669632868	Upregulated
ENSDARG00000115896.1	ENSDARG00000115896	tox4a	13.63	3.77	0.00582	2.23507701535011	Upregulated
ENSDARG00000038040.8	ENSDARG00000038040	tpk1	-2.53	-1.34	0.0056	2.2518119729938	Downregulated
ENSDARG00000115269.1	ENSDARG00000115269	tprg1	-485.85	-8.92	5.01e-05	4.30016227413275	Downregulated
ENSDARG00000077911.5	ENSDARG00000077911	treh	2.49	1.32	0.00014	3.85387196432176	Upregulated
ENSDARG00000033071.8	ENSDARG00000033071	trim35-10	3.41	1.77	0.0017	2.76955107862173	Upregulated
ENSDARG00000025601.8	ENSDARG00000025601	trim35-14	4.69	2.23	0.000503	3.29843201494407	Upregulated
ENSDARG00000039108.9	ENSDARG00000039108	trim35-9	10.57	3.4	0.00163	2.78781239559604	Upregulated
ENSDARG00000074289.4	ENSDARG00000074289	tuba4l	-4.37	-2.13	0.00448	2.34872198600186	Downregulated
ENSDARG00000044125.3	ENSDARG00000044125	txn	-3.08	-1.62	0.00451	2.34582345812204	Downregulated
ENSDARG00000114670.1	ENSDARG00000114670	ube2c	-2.18	-1.12	0.00983	2.00744648216786	Downregulated
ENSDARG00000116754.1	ENSDARG00000116754	uevld	-169.03	-7.4	0.000656	3.18309616062434	Downregulated
ENSDARG00000115753.1	ENSDARG00000115753	ufsp2	-212.33	-7.73	0.000684	3.16494389827988	Downregulated
ENSDARG00000019838.11	ENSDARG00000019838	ugdh	-2.05	-1.04	0.00664	2.17783192063198	Downregulated
ENSDARG00000110018.1	ENSDARG00000110018	ugdh	-2.44	-1.29	0.000315	3.5016894462104	Downregulated
ENSDARG00000005578.8	ENSDARG00000005578	ugp2a	4.94	2.31	0.000352	3.45345733652187	Upregulated
ENSDARG00000006220.12	ENSDARG00000006220	ugt1a1	-1.89	-0.92	0.00997	2.00130484168834	Downregulated
ENSDARG00000104995.2	ENSDARG00000104995	ugt5b1	-1.97	-0.98	0.000898	3.0467236633327	Downregulated
ENSDARG00000099276.2	ENSDARG00000099276	ugt5b3	-2.25	-1.17	0.000631	3.19997064075587	Downregulated
ENSDARG00000091916.5	ENSDARG00000091916	ugt5b4	-1.84	-0.88	0.00996	2.0017406615763	Downregulated
ENSDARG00000006372.9	ENSDARG00000006372	ugt5c2	3.3	1.72	0.0045	2.34678748622466	Upregulated
ENSDARG00000071579.4	ENSDARG00000071579	urad	6.33	2.66	0.00878	2.0565054840939	Upregulated
ENSDARG00000089331.3	ENSDARG00000089331	urahb	-56.35	-5.82	7.07e-08	7.1505805862031	Downregulated
ENSDARG00000112146.1	ENSDARG00000112146	usp43a	15.28	3.93	0.00916	2.03810452633215	Upregulated
ENSDARG00000012353.9	ENSDARG00000012353	vipr2	-1.82	-0.87	0.00925	2.03385826726097	Downregulated
ENSDARG00000110388.1	ENSDARG00000110388	vps26a	-88.91	-6.47	0.00634	2.19791074211827	Downregulated
ENSDARG00000109293.1	ENSDARG00000109293	vps37b	87.64	6.45	0.00217	2.66354026615147	Upregulated
ENSDARG00000053831.6	ENSDARG00000053831	vtnb	5	2.32	0.00707	2.1505805862031	Upregulated
ENSDARG00000114247.1	ENSDARG00000114247	wdr44	2.14	1.1	0.00394	2.40450377817443	Upregulated
ENSDARG00000053554.7	ENSDARG00000053554	wdr76	-3.01	-1.59	0.0027	2.56863623584101	Downregulated
ENSDARG00000058003.7	ENSDARG00000058003	wfdc1	5.61	2.49	0.00511	2.29157909986529	Upregulated
ENSDARG00000013460.9	ENSDARG00000013460	wfikkn2a	18.88	4.24	0.00505	2.29670862188134	Upregulated
ENSDARG00000022858.10	ENSDARG00000022858	wnt7ba	6.37	2.67	0.00288	2.54060751224077	Upregulated
ENSDARG00000070709.5	ENSDARG00000070709	wu:fi42e03	-79.57	-6.31	1e-05	5	Downregulated
ENSDARG00000061481.6	ENSDARG00000061481	wu:fj05g07	-3	-1.58	0.000748	3.12609840213554	Downregulated
ENSDARG00000100952.2	ENSDARG00000100952	wu:fj16a03	3.15	1.66	0.00645	2.19044028536473	Upregulated
ENSDARG00000096562.4	ENSDARG00000096562	wu:fj29h11	2.75	1.46	0.00357	2.44733178388781	Upregulated
ENSDARG00000069046.5	ENSDARG00000069046	wu:fk65c09	16.19	4.02	0.00103	2.98716277529483	Upregulated
ENSDARG00000103525.2	ENSDARG00000103525	YTHDC2	4.06	2.02	0.000243	3.61439372640169	Upregulated
ENSDARG00000019706.6	ENSDARG00000019706	zar1	-14.67	-3.87	0.000493	3.30715308072277	Downregulated
ENSDARG00000007184.11	ENSDARG00000007184	zbtb16a	7.36	2.88	4.72e-06	5.32605800136591	Upregulated
ENSDARG00000074526.4	ENSDARG00000074526	zbtb16b	6.36	2.67	1.01e-06	5.99567862621736	Upregulated
ENSDARG00000098540.3	ENSDARG00000098540	zc3h7ba	1.85	0.88	0.00894	2.04866248120408	Upregulated
ENSDARG00000111349.1	ENSDARG00000111349	zeb2a	55.33	5.79	0.00859	2.06600683616876	Upregulated
ENSDARG00000116459.1	ENSDARG00000116459	zfr	54.44	5.77	0.00678	2.16877030613294	Upregulated
ENSDARG00000099060.2	ENSDARG00000099060	zgc:111868	-5.21	-2.38	0.00155	2.80966830182971	Downregulated
ENSDARG00000113624.1	ENSDARG00000113624	zgc:112160	-2.18	-1.12	0.00438	2.3585258894959	Downregulated
ENSDARG00000052923.8	ENSDARG00000052923	zgc:113162	-2.3	-1.2	9.09e-05	4.04143611677803	Downregulated
ENSDARG00000113676.1	ENSDARG00000113676	zgc:113828	5.06	2.34	0.00764	2.11690664142431	Upregulated
ENSDARG00000068465.7	ENSDARG00000068465	zgc:136254	-18.85	-4.24	0.00433	2.36351210364663	Downregulated
ENSDARG00000095281.4	ENSDARG00000095281	zgc:152652	-232.1	-7.86	4.31e-06	5.36552272983927	Downregulated
ENSDARG00000111314.1	ENSDARG00000111314	zgc:152658	-215.74	-7.75	0.000679	3.1681302257195	Downregulated
ENSDARG00000117151.1	ENSDARG00000117151	zgc:152670	-46.53	-5.54	0.00168	2.77469071827414	Downregulated
ENSDARG00000056443.5	ENSDARG00000056443	zgc:152753	-7.73	-2.95	0.00495	2.30539480106643	Downregulated
ENSDARG00000070166.7	ENSDARG00000070166	zgc:153499	-119.49	-6.9	0.00268	2.57186520597121	Downregulated
ENSDARG00000114941.1	ENSDARG00000114941	zgc:153935	-228.34	-7.84	0.000432	3.36451625318509	Downregulated
ENSDARG00000068372.6	ENSDARG00000068372	zgc:158427	-16.19	-4.02	0.00839	2.0762380391713	Downregulated
ENSDARG00000109239.1	ENSDARG00000109239	zgc:158432	-3.16	-1.66	4.26e-05	4.37059040089728	Downregulated
ENSDARG00000078911.4	ENSDARG00000078911	zgc:163098	-4.05	-2.02	0.0001	4	Downregulated
ENSDARG00000075737.5	ENSDARG00000075737	zgc:165518	-16.82	-4.07	0.000637	3.19586056766465	Downregulated
ENSDARG00000027639.9	ENSDARG00000027639	zgc:165539	-14.62	-3.87	0.00544	2.26440110030182	Downregulated
ENSDARG00000074764.3	ENSDARG00000074764	zgc:171426	-44.06	-5.46	0.000894	3.04866248120408	Downregulated
ENSDARG00000115205.1	ENSDARG00000115205	zgc:171445	-114.03	-6.83	2.78e-05	4.55595520408192	Downregulated
ENSDARG00000116005.1	ENSDARG00000116005	zgc:171446	-24.7	-4.63	0.000287	3.54211810326601	Downregulated
ENSDARG00000092924.2	ENSDARG00000092924	zgc:171474	-48.76	-5.61	3.71e-05	4.43062609038495	Downregulated
ENSDARG00000090822.2	ENSDARG00000090822	zgc:171517	-122.07	-6.93	0.00338	2.47108329972235	Downregulated
ENSDARG00000101964.2	ENSDARG00000101964	zgc:171592	5.13	2.36	0.00815	2.08884239126002	Upregulated
ENSDARG00000087583.4	ENSDARG00000087583	zgc:171717	-24.46	-4.61	0.000812	3.09044397075882	Downregulated
ENSDARG00000078638.5	ENSDARG00000078638	zgc:171750	-259.1	-8.02	0.000418	3.37882371822496	Downregulated
ENSDARG00000032156.8	ENSDARG00000032156	zgc:171776	-47.62	-5.57	0.000518	3.28567024025477	Downregulated
ENSDARG00000092885.2	ENSDARG00000092885	zgc:171977	-104.15	-6.7	7.08e-05	4.14996674231023	Downregulated
ENSDARG00000003632.6	ENSDARG00000003632	zgc:172270	8.1	3.02	0.000167	3.77728352885242	Upregulated
ENSDARG00000116986.1	ENSDARG00000116986	zgc:172315	-2	-1	0.00516	2.28735029837279	Downregulated
ENSDARG00000113414.1	ENSDARG00000113414	zgc:173545	-67.86	-6.08	0.00763	2.11747546204512	Downregulated
ENSDARG00000076476.6	ENSDARG00000076476	zgc:173770	-277.2	-8.11	0.000414	3.3829996588791	Downregulated
ENSDARG00000076949.4	ENSDARG00000076949	zgc:173837	-41.77	-5.38	0.000594	3.22621355501881	Downregulated
ENSDARG00000045424.8	ENSDARG00000045424	zgc:173856	-131.76	-7.04	3.03e-05	4.5185573714977	Downregulated
ENSDARG00000098677.2	ENSDARG00000098677	zgc:174180	14.21	3.83	0.00585	2.23284413391782	Upregulated
ENSDARG00000077741.5	ENSDARG00000077741	zgc:175135	-17.19	-4.1	0.00351	2.45469288353418	Downregulated
ENSDARG00000079534.5	ENSDARG00000079534	zgc:175135	-92.26	-6.53	0.00488	2.31158017799729	Downregulated
ENSDARG00000103024.2	ENSDARG00000103024	zgc:175136	-132.03	-7.04	0.00245	2.61083391563547	Downregulated
ENSDARG00000102594.2	ENSDARG00000102594	zgc:194627	-4.81	-2.27	1.4e-05	4.85387196432176	Downregulated
ENSDARG00000010332.8	ENSDARG00000010332	zgc:56231	-22.62	-4.5	0.000692	3.15989390554324	Downregulated
ENSDARG00000112607.1	ENSDARG00000112607	zgc:56622	-6.93	-2.79	8.46e-06	5.07262963696098	Downregulated
ENSDARG00000030357.7	ENSDARG00000030357	zgc:66313	5.53	2.47	0.00277	2.55752023093555	Upregulated
ENSDARG00000093176.4	ENSDARG00000093176	zgc:77118	-60.65	-5.92	0.0084	2.07572071393812	Downregulated
ENSDARG00000009443.5	ENSDARG00000009443	zgc:92137	-3.6	-1.85	0.00325	2.48811663902113	Downregulated
ENSDARG00000087575.3	ENSDARG00000087575	zmp:0000000912	2.5	1.32	0.00189	2.72353819582676	Upregulated
ENSDARG00000102370.2	ENSDARG00000102370	znf1094	7.64	2.93	0.00168	2.77469071827414	Upregulated
ENSDARG00000096851.2	ENSDARG00000096851	znf1143	2.16	1.11	0.0026	2.58502665202918	Upregulated
ENSDARG00000100127.2	ENSDARG00000100127	znf1178	2.78	1.47	0.00919	2.03668448861389	Upregulated
ENSDARG00000104613.3	ENSDARG00000104613	znf1179	23.2	4.54	8.32e-11	10.0798766737093	Upregulated
ENSDARG00000113592.1	ENSDARG00000113592	znf277	-76.32	-6.25	0.0096	2.01772876696043	Downregulated
ENSDARG00000101137.3	ENSDARG00000101137	znf999	7.06	2.82	0.00364	2.43889861635094	Upregulated
ENSDARG00000100280.2	ENSDARG00000100280	znfx1	2.26	1.17	0.00936	2.02872415126189	Upregulated
ENSDARG00000086352.5	ENSDARG00000086352	zp2.1	-95.26	-6.57	1.96e-05	4.70774392864352	Downregulated
ENSDARG00000105346.2	ENSDARG00000105346	zp2.2	-88.4	-6.47	9.31e-05	4.03105031901866	Downregulated
ENSDARG00000090237.5	ENSDARG00000090237	zp2.3	-450.13	-8.81	0.000161	3.79317412396815	Downregulated
ENSDARG00000086522.3	ENSDARG00000086522	zp2.5	-45.2	-5.5	4.33e-05	4.36351210364663	Downregulated
ENSDARG00000091409.3	ENSDARG00000091409	zp2.6	-121.55	-6.93	5.16e-05	4.28735029837279	Downregulated
ENSDARG00000055415.4	ENSDARG00000055415	zp2l1	-44.48	-5.48	0.000894	3.04866248120408	Downregulated
ENSDARG00000114958.1	ENSDARG00000114958	zp3	-30.08	-4.91	0.000262	3.58169870868025	Downregulated
ENSDARG00000090768.5	ENSDARG00000090768	zp3.2	-114.38	-6.84	9.23e-07	6.03479829897409	Downregulated
ENSDARG00000115457.1	ENSDARG00000115457	zp3.2	-316.19	-8.3	0.000254	3.59516628338006	Downregulated
ENSDARG00000042129.9	ENSDARG00000042129	zp3a.1	-50.39	-5.66	3.53e-05	4.45222529461218	Downregulated
ENSDARG00000042130.6	ENSDARG00000042130	zp3a.2	-26.79	-4.74	0.000109	3.96257350205938	Downregulated
ENSDARG00000039828.9	ENSDARG00000039828	zp3b	-5.94	-2.57	0.00218	2.66154350639539	Downregulated
ENSDARG00000016908.6	ENSDARG00000016908	zp3e	-7.63	-2.93	0.000714	3.14630178822383	Downregulated
ENSDARG00000038720.9	ENSDARG00000038720	zp3f.1	-24.46	-4.61	0.00473	2.32513885926219	Downregulated
ENSDARG00000069251.8	ENSDARG00000069251	zpax1	-12.31	-3.62	0.000178	3.74957999769111	Downregulated
ENSDARG00000113241.1	ENSDARG00000113241	zpax4	-9.58	-3.26	0.00113	2.94692155651658	Downregulated
ENSDARG00000079034.4	ENSDARG00000079034	zpax4	-197.64	-7.63	0.00133	2.87614835903291	Downregulated
ENSDARG00000059252.6	ENSDARG00000059252	zpcx	-23.13	-4.53	0.00205	2.68824613894425	Downregulated
ENSDARG00000063190.5	ENSDARG00000063190	zranb1b	2.13	1.09	0.0034	2.46852108295775	Upregulated
