# Supplementary material for: Intestinal Transcriptome Analysis Reveals Enrichment of Genes Associated with Immune and Lipid Mechanisms, Favoring Soybean Meal Tolerance in High-Growth Zebrafish (Danio Rerio)
Source: Genes (Basel). 2021 May 8;12(5):700. doi: 10.3390/genes12050700 (PMC8151431; doi:10.3390/genes12050700)
Supplement: Supplementary file 1 [file genes-12-00700-s001.zip › genes-1203973-SI/genes-1203973-suppl-1/Table S2_decreased, increased, and neutral PB_4-2-21.xlsx]

## Sheet: Decreased_BP
ID	Term	Count	Adj_pval	z-score	Genes	LogFC
GO:0022412	reproduction in multicellular organism	4	0.05	-2	BUC	-4.2
					CA15B	-3.81
					CCNB1	-1.56
					ZAR1	-3.87
GO:0090263	positive regulation of Wnt pathway	3	0.03	-1.41421	NUP62L	-6.96
					UGDH	-1.29
					UGDH.1	-1.04
GO:0006954	inflammatory response	5	1e-12	-1.34164	DUOX	2.4
					IL22	-3.08
					IRG1L	-2.23
					MPX	-2.2
					SGK1	-1.2
GO:0006955	immune response	5	0.04	-1.34164	CXCR3.2	-4
					IL22	-3.08
					ITLN2	-3.33
					STAT6	1.64
					ITLN2.1	-2.06
GO:0006952	defense response	9	1e-13	-1	CFTR	-1.13
					DUOX	2.4
					IL22	-3.08
					IRG1L	-2.23
					ITLN2.1	-2.06
					MPX	-2.2
					RNASEL3	1.84
					SGK1	-1.2
					STAT6	1.64
GO:0010862	positive regulation of SMAD pathway	1	0.02	-1	BMP5	-1.01
GO:0090288	negative regulation to growth factor stimulus	3	0.03	-0.57735	GDF6A	-1.08
					NUP62L	-6.96
					ZEB2A	5.79
GO:0046686	response to cadmium ion	3	0.01	-0.57735	HSP70.1	-2.6
					HSP70.2	-2.24
					PCXB	1.42
GO:0042742	defense response to bacterium	5	0.02	-1.34164	CFTR	-1.13
					IL22	-3.08
					ITLN2	-3.33
					RNASEL3	1.84
					ITLN2.1	-2.06
GO:0009617	response to bacterium	10	1e-12	-1.26491	CFTR	-1.13
					CXCR3.2	-4
					DUOX	2.4
					IL22	-3.08
					IRG1L	-2.23
					ITLN2	-3.33
					ITLN2.1	-2.06
					MPX	-2.2
					RNASEL3	1.84
					TFA	2.66
GO:0043152	induction of bacterial agglutination	2	0.02	-1.4	ITLN2	-3.33
					ITLN2.1	-2.06

## Sheet: Increased BP
ID	Term	Count	Adj_pval	z-score	Genes	LogFC
GO:0001819	positive regulation of cytokine production	2	0.02	1.41421	ZBTB16A	2.88
					ZBTB16B	2.67
GO:0032606	type I interferon production	2	0.01	1.41421	ZBTB16A	2.88
					ZBTB16B	2.67
GO:0006629	lipid metabolic process	5	0.03	0.447214	ALOX5A	-2.39
					ANGPTL3	2.97
					ASAH2	-0.93
					ELOVL5	0.99
					MBTPS1	1.1
GO:0071621	granulocyte chemotaxis	3	0.04	0.57735	CFTR	-1.13
					DUOX	2.4
					SI:CH73-206D17.1	1.77
GO:0030593	neutrophil chemotaxis	3	0.03	0.57735	CFTR	-1.13
					DUOX	2.4
					SI:CH73-206D17.1	1.77
GO:0046865	terpenoid transport	1	0.05	1	STRA6	7.05
GO:1900003	regulation of serine-type endopeptidase activity	1	0.02	1	HPN	1.98
GO:0034633	retinol transport	1	0.05	1	STRA6	7.05
GO:0032526	response to retinoic acid	2	0.01	1.41421	NR2F5	2.02
					RBP4	1.61

## Sheet: Neutral BP
ID	Term	Count	Adj pval	z-score	Genes	LogFC
GO:0001676	long-chain fatty acid metabolic process	2	1e-10	0	ALOX5A	-2.39
					ELOVL5	0.99
GO:1905517	macrophage migration	2	0.04	0	CXCR3.2	-4
					DUOX	2.4
GO:0048246	macrophage chemotaxis	2	0.03	0	CXCR3.2	-4
					DUOX	2.4
GO:0050900	leukocyte migration	4	0.03	0	CFTR	-1.13
					CXCR3.2	-4
					DUOX	2.4
					SI:CH73-206D17.1	1.77
GO:0098542	defense response to other organism	6	0.01	0	CFTR	-1.13
					DUOX	2.4
					IL22	-3.08
					ITLN2	-3.33
					RNASEL3	1.84
					STAT6	1.64
GO:0006950	response to stress	20	1e-13	0	CFTR	-1.13
					CRY5	-1.16
					DUOX	2.4
					EIF2AK3	1.96
					ERBB2	5.4
					F8	1.89
					HPN	1.98
					HSP70.1	-2.6
					HSP70.2	-2.24
					IL22	-3.08
					IRG1L	-2.23
					ITLN2	-3.33
					MAPK14A	4.97
					MPX	-2.2
					RNASEL3	1.84
					SGK1	-1.2
					SI:CH73-206D17.1	1.77
					SLC26A6	1.48
					SLC31A1	-1.1
					STAT6	1.64
GO:0009628	response to abiotic stimulus	10	0.03	0	ACP5B	4.02
					CRY2	-1.09
					CRY5	-1.16
					EIF2AK3	1.96
					HSP70.1	-2.6
					HSP70.2	-2.24
					MAPK14A	4.97
					POC1B	3.48
					SLC26A6	1.48
					SLC31A1	-1.1
GO:0042391	regulation of membrane potential	4	0.01	0	KCNK18	5.62
					P2RX4A	-0.95
					P2RX5	-2.82
					SNRPD3	4.63
GO:0072593	reactive oxygen species (ROS) metabolic process	2	0.04	0	DUOX	2.4
					MPX	-2.2
GO:0009651	response to salt stress	2	0.02	0	SLC26A6	1.48
					SLC31A1	-1.1
