# Supplementary material for: Intestinal Transcriptome Analysis Reveals Enrichment of Genes Associated with Immune and Lipid Mechanisms, Favoring Soybean Meal Tolerance in High-Growth Zebrafish (Danio Rerio)
Source: Genes (Basel). 2021 May 8;12(5):700. doi: 10.3390/genes12050700 (PMC8151431; doi:10.3390/genes12050700)
Supplement: Supplementary file 1 [file genes-12-00700-s001.zip › genes-1203973-SI/genes-1203973-suppl-1/Table S3_KEGG pathways_4-2-21.xls]

## Sheet: ClueGO Results
GOID	GOTerm	Term PValue	Associated Genes Found
KEGG:00062	Fatty acid elongation	0.0156066	[abhd17ab, elovl5, elovl6, zgc:77118]
KEGG:00120	Primary bile acid biosynthesis	0.00177213	[cyp27a1.2, cyp27a1.4, cyp46a1.1, cyp7a1]
KEGG:03320	PPAR signaling pathway	0.00197183	[acsbg1, cyp27a1.2, cyp27a1.4, cyp7a1, lpl, slc27a1b, slc27a6]
KEGG:00260	Glycine, serine and threonine metabolism	0.0274621	[agxt2, alas1, dao.1, gldc]
KEGG:00270	Cysteine and methionine metabolism	0.040978	[agxt2, mat2ab, mat2al, si:dkey-40g16.6]
KEGG:00500	Starch and sucrose metabolism	0.0129543	[gck, treh, ugp2a, zgc:66313]
KEGG:00040	Pentose and glucuronate interconversions	0.00212317	[kl, ugdh, ugp2a, ugt1a1]
KEGG:00980	Metabolism of xenobiotics by cytochrome P450	0.0142412	[gsta.2, gstt1b, mgst1.2, ugt1a1]
KEGG:00983	Drug metabolism	0.0265178	[ces2, gsta.2, gstt1b, mgst1.2, ugt1a1]
